# Supplementary material for: White matter microstructure and functional connectivity in the brains of infants with Turner syndrome
Source: Cereb Cortex. 2024 Sep 10;34(9):bhae351. doi: 10.1093/cercor/bhae351 (PMC11387115; doi:10.1093/cercor/bhae351)
Supplement: Supplementary_Table_2_ANCOVA_exploratory_rsfMRI_08012024_bhae351 [file supplementary_table_2_ancova_exploratory_rsfmri_08012024_bhae351.xlsx]

## Sheet: RightPrecentralGlobal
p_values	Variable	adjustedP
0.465309	Precentral gyrus left	0.895482		2 missing
0.770681	Superior frontla gyrus (dorsal) left	0.952647		3
0.987066	Superior frontla gyrus (dorsal) right	0.987985
0.731102	Orbitofrontal cortex (superior) left	0.946765
0.851677	Orbitofrontal cortex (superior) right	0.963133
0.503437	Middle frontal gyrus left	0.914407
0.898851	Middle frontal gyrus right	0.963133
0.632948	Orbitofrontal cortex (middle) left	0.946765
0.834447	Orbitfrontal cortex (middle) right	0.963133
0.471248	Inferior frontal gyrus (opercular) left	0.895482
0.388596	Inferior frontal gyrus (opercular) right	0.895482
0.23596	Inferior frontal gyrus (triangular) left	0.895482
0.43571	Inferior frontal gyrus (tirangular) right	0.895482
0.238641	Orbitofrontal cortex (inferior) left	0.895482
0.341681	Orbitofrontal cortex (inferior) right	0.895482
0.115115	Rolandic operculum left	0.608381
0.202082	Rolandic operculum right	0.895482
0.566367	Supplementary motor area left	0.946765
0.788486	Supplementary motor area right	0.961305
0.980669	Olfactory left	0.987985
0.695582	Olfactory right	0.946765
0.355953	Superior frontal gyrus (medial) left	0.895482
0.907078	Superior frontal gyrus (medial) right	0.963133
0.694256	Orbitofrontal cortex (medial) left	0.946765
0.602071	Orbitofrontal cortex (medial) right	0.946765
0.909024	Rectus gyrus left	0.963133
0.894593	Rectus gyrus right	0.963133
0.0117827	Insula left	0.395802
0.458607	Insula right	0.895482
0.502665	Anterior cingulate gyrus left	0.914407
0.836761	Anterior cingulate gyrus right	0.963133
0.309827	Middle cingulate gyrus left	0.895482
0.450484	Middle cingulate gyrus right	0.895482
0.628127	Posterior cingulate gyrus left	0.946765
0.987985	Posterior cingulate gyrus right	0.987985
0.722951	Hippocampus left	0.946765
0.677183	Hippocampus right	0.946765
0.650983	ParaHippocampal gyrus left	0.946765
0.601381	ParaHippocampal gyrus right	0.946765
0.938437	Amygdala left	0.981956
0.895971	Amygdala right	0.963133
0.0589297	Calcarine cortex left	0.606597
0.0651771	Calcarine cortex right	0.606597
0.116208	Cuneus left	0.608381
0.0817884	Cuneus right	0.606597
0.093054	Lingual gyrus left	0.608381
0.0350568	Lingual gyrus right	0.606597
0.163725	Superior occiptal gyrus left	0.809528
0.0959342	Superior occipital gyrus right	0.608381
0.431153	Middle occipital gyrus left	0.895482
0.0727884	Middle occipital gyrus right	0.606597
0.315926	Inferior occiptal gyrus left	0.895482
0.105234	Inferior occipital gyrus right	0.608381
0.417064	Fusiform gyrus left	0.895482
0.582718	Fusiform gyrus right	0.946765
0.472895	Postcentral gyrus left	0.895482
0.301959	Postcentral gyrus right	0.895482
0.303977	Superior parietal gyrus left	0.895482
0.905942	Superior parietal gyrus right	0.963133
0.0133416	Inferior parietal lobule left	0.395802
0.66249	Inferior parietal lobule right	0.946765
0.00908689	Supramarginal gyrus left	0.395802
0.273192	Supramarginal gyrus right	0.895482
0.42962	Angular gyrus left	0.895482
0.526419	Angular gyrus right	0.937026
0.582645	Precuneus left	0.946765
0.212253	Precuneus right	0.895482
0.727305	Paracentral lobule left	0.946765
0.612329	Paracentral lobule right	0.946765
0.458246	Caudate left	0.895482
0.717362	Caudate right	0.946765
0.8364	Putamen left	0.963133
0.744646	Putamen right	0.946765
0.390822	Pallidum left	0.895482
0.308293	Pallidum right	0.895482
0.463467	Thalamus left	0.895482
0.758819	Thalamus sright	0.951195
0.276496	Heschl gyrus left	0.895482
0.734043	Heschl gyrus right	0.946765
0.050928	Superior temporal gyrus left	0.606597
0.0812869	Superior temporal gyrus right	0.606597
0.56431	Temporal pole (superior) left	0.946765
0.417246	Temporal pole (superior) right	0.895482
0.0372325	Middle temporal gyrus left	0.606597
0.0542758	Middle temporal gyrus right	0.606597
0.948857	Temporal pole (middle) left	0.981956
0.458365	Temporal pole (middle) right	0.895482
0.230226	Inferior temporal gyrus left	0.895482
0.828168	Inferior temporal gyrus right	0.963133

## Sheet: RightPrecentralNoGlobal
p_values	Variable	adjustedP1
0.172194	Precentral gyrus left	0.897926
0.653966	Superior frontal gyrus (dorsal) left	0.897926
0.53662	Superior fronal gyrus (dorsal) right	0.897926
0.323069	Orbitofrontal cortex (superior) left	0.897926
0.757768	Orbitofrontal cortex (superior) right	0.897926
0.752982	Middle frontal gyrus left	0.897926
0.792125	Middle frontal gyrus right	0.903835
0.565534	Orbitofrontal cortex (middle) left	0.897926
0.620166	Orbitfrontal cortex (middle) right	0.897926
0.757111	Inferior frontal gyrus (opercular) left	0.897926
0.224226	Inferior frontal gyrus (opercular) right	0.897926
0.613556	Inferior frontal gyrus (triangular) left	0.897926
0.681684	Inferior frontal gyrus (tirangular) right	0.897926
0.726146	Orbitofrontal cortex (inferior) left	0.897926
0.660832	Orbitofrontal cortex (inferior) right	0.897926
0.111311	Rolandic operculum left	0.897926
0.376845	Rolandic operculum right	0.897926
0.348577	Supplementary motor area left	0.897926
0.40803	Supplementary motor area right	0.897926
0.715798	Olfactory left	0.897926
0.525676	Olfactory right	0.897926
0.299752	Superior frontal gyrus (medial) left	0.897926
0.523427	Superior frontal gyrus (medial) right	0.897926
0.686223	Orbitofrontal cortex (medial) left	0.897926
0.68742	Orbitofrontal cortex (medial) right	0.897926
0.455304	Rectus gyrus left	0.897926
0.513533	Rectus gyrus right	0.897926
0.0228907	Insula left	0.897926
0.171736	Insula right	0.897926
0.443484	Anterior cingulate gyrus left	0.897926
0.766768	Anterior cingulate gyrus right	0.897926
0.684937	Middle cingulate gyrus left	0.897926
0.678436	Middle cingulate gyrus right	0.897926
0.466895	Posterior cingulate gyrus left	0.897926
0.660784	Posterior cingulate gyrus right	0.897926
0.718841	Hippocampus left	0.897926
0.538232	Hippocampus right	0.897926
0.66449	ParaHippocampal gyrus left	0.897926
0.636167	ParaHippocampal gyrus right	0.897926
0.315553	Amygdala left	0.897926
0.841858	Amygdala right	0.933729
0.139408	Calcarine cortex left	0.897926
0.128083	Calcarine cortex right	0.897926
0.134799	Cuneus left	0.897926
0.167679	Cuneus right	0.897926
0.358627	Lingual gyrus left	0.897926
0.0513756	Lingual gyrus right	0.897926
0.261596	Superior occiptal gyrus left	0.897926
0.29469	Superior occipital gyrus right	0.897926
0.519343	Middle occipital gyrus left	0.897926
0.338431	Middle occipital gyrus right	0.897926
0.42308	Inferior occiptal gyrus left	0.897926
0.28657	Inferior occipital gyrus right	0.897926
0.251781	Fusiform gyrus left	0.897926
0.6376	Fusiform gyrus right	0.897926
0.450508	Postcentral gyrus left	0.897926
0.443196	Postcentral gyrus right	0.897926
0.516607	Superior parietal gyrus left	0.897926
0.884181	Superior parietal gyrus right	0.93681
0.0539944	Inferior parietal lobule left	0.897926
0.961371	Inferior parietal lobule right	0.972296
0.0446874	Supramarginal gyrus left	0.897926
0.589372	Supramarginal gyrus right	0.897926
0.990227	Angular gyrus left	0.990227
0.598698	Angular gyrus right	0.897926
0.439474	Precuneus left	0.897926
0.380038	Precuneus right	0.897926
0.809878	Paracentral lobule left	0.912394
0.870781	Paracentral lobule right	0.933729
0.629628	Caudate left	0.897926
0.929862	Caudate right	0.96804
0.785954	Putamen left	0.903835
0.554624	Putamen right	0.897926
0.194814	Pallidum left	0.897926
0.86885	Pallidum right	0.933729
0.392958	Thalamus left	0.897926
0.684203	Thalamus sright	0.897926
0.616805	Heschl gyrus left	0.897926
0.865381	Heschl gyrus right	0.933729
0.1132	Superior temporal gyrus left	0.897926
0.101149	Superior temporal gyrus right	0.897926
0.662547	Temporal pole (superior) left	0.897926
0.520914	Temporal pole (superior) right	0.897926
0.317838	Middle temporal gyrus left	0.897926
0.317157	Middle temporal gyrus right	0.897926
0.935409	Temporal pole (middle) left	0.96804
0.754247	Temporal pole (middle) right	0.897926
0.386081	Inferior temporal gyrus left	0.897926
0.958158	Inferior temporal gyrus right	0.972296

## Sheet: RightCalcarineGlobal
p_values	Variable	adjustedP
0.0405466	Precentral gyrus left	0.538121
0.0651771	Precentral gyrus right	0.538121
0.460525	Superior frontal gyrus (dorsal) left	0.745213
0.711868	Superior frontal gyrus (dorsal) right	0.879948
0.698957	Orbitofrontal cortex (superior) left	0.879948
0.113368	Orbitofrontal cortex (superior) right	0.538121
0.788016	Middle frontal gyrus left	0.937222
0.844048	Middle frontal gyrus right	0.984979
0.874318	Orbitofrontal cortex (middle) left	0.984991
0.555714	Orbitfrontal cortex (middle) right	0.772987
0.069392	Inferior frontal gyrus (opercular) left	0.538121
0.20676	Inferior frontal gyrus (opercular) right	0.634539
0.928161	Inferior frontal gyrus (triangular) left	0.992448
0.698504	Inferior frontal gyrus (tirangular) right	0.879948
0.298379	Orbitofrontal cortex (inferior) left	0.663893
0.656227	Orbitofrontal cortex (inferior) right	0.871704
0.93408	Rolandic operculum left	0.992448
0.999087	Rolandic operculum right	0.999087
0.257592	Supplementary motor area left	0.642371
0.415537	Supplementary motor area right	0.745213
0.936693	Olfactory left	0.992448
0.535141	Olfactory right	0.768187
0.173488	Superior frontal gyrus (medial) left	0.571868
0.583182	Superior frontal gyrus (medial) right	0.79851
0.555856	Orbitofrontal cortex (medial) left	0.772987
0.772569	Orbitofrontal cortex (medial) right	0.937222
0.852172	Rectus gyrus left	0.984979
0.395142	Rectus gyrus right	0.744915
0.258294	Insula left	0.642371
0.278728	Insula right	0.65281
0.21746	Anterior cingulate gyrus left	0.642371
0.336807	Anterior cingulate gyrus right	0.731118
0.250496	Middle cingulate gyrus left	0.642371
0.434737	Middle cingulate gyrus right	0.745213
0.017473	Posterior cingulate gyrus left	0.518367
0.0788788	Posterior cingulate gyrus right	0.538121
0.140704	Hippocampus left	0.545788
0.383634	Hippocampus right	0.743913
0.401752	ParaHippocampal gyrus left	0.744915
0.367012	ParaHippocampal gyrus right	0.743913
0.98969	Amygdala left	0.999087
0.993232	Amygdala right	0.999087
0.917231	Calcarine cortex left	0.992448
0.507885	Cuneus left	0.766132
0.707178	Cuneus right	0.879948
0.502321	Lingual gyrus left	0.766132
0.372254	Lingual gyrus right	0.743913
0.049991	Superior occiptal gyrus left	0.538121
0.102313	Superior occipital gyrus right	0.538121
0.0757135	Middle occipital gyrus left	0.538121
0.104819	Middle occipital gyrus right	0.538121
0.476745	Inferior occiptal gyrus left	0.745481
0.144766	Inferior occipital gyrus right	0.545788
0.115491	Fusiform gyrus left	0.538121
0.0327756	Fusiform gyrus right	0.538121
0.0498302	Postcentral gyrus left	0.538121
0.108883	Postcentral gyrus right	0.538121
0.450734	Superior parietal gyrus left	0.745213
0.120926	Superior parietal gyrus right	0.538121
0.0973501	Inferior parietal lobule left	0.538121
0.159444	Inferior parietal lobule right	0.545788
0.384494	Supramarginal gyrus left	0.743913
0.157583	Supramarginal gyrus right	0.545788
0.477443	Angular gyrus left	0.745481
0.224809	Angular gyrus right	0.642371
0.534706	Precuneus left	0.768187
0.426141	Precuneus right	0.745213
0.00328845	Paracentral lobule left	0.292672
0.0895286	Paracentral lobule right	0.538121
0.435683	Caudate left	0.745213
0.298374	Caudate right	0.663893
0.193723	Putamen left	0.615762
0.0155462	Putamen right	0.518367
0.276902	Pallidum left	0.65281
0.0245399	Pallidum right	0.538121
0.628474	Thalamus left	0.847488
0.711787	Thalamus sright	0.879948
0.789793	Heschl gyrus left	0.937222
0.96577	Heschl gyrus right	0.999087
0.965823	Superior temporal gyrus left	0.999087
0.888233	Superior temporal gyrus right	0.988159
0.15768	Temporal pole (superior) left	0.545788
0.366193	Temporal pole (superior) right	0.743913
0.14917	Middle temporal gyrus left	0.545788
0.532943	Middle temporal gyrus right	0.768187
0.454133	Temporal pole (middle) left	0.745213
0.256511	Temporal pole (middle) right	0.642371
0.259836	Inferior temporal gyrus left	0.642371
0.869491	Inferior temporal gyrus right	0.984991

## Sheet: RightCalcarineNoGlobal
p_values	Variable	adjustedP1
0.15475	Precentral gyrus left	0.548691
0.128083	Precentral gyrus right	0.527672
0.490952	Superior frontal gyrus (dorsal) left	0.788077
0.336597	Superior frontal gyrus (dorsal) right	0.696678
0.936027	Orbitofrontal cortex (superior) left	0.980075
0.1013	Orbitofrontal cortex (superior) right	0.527672
0.899265	Middle frontal gyrus left	0.971499
0.790206	Middle frontal gyrus right	0.919412
0.916921	Orbitofrontal cortex (middle) left	0.971499
0.47379	Orbitfrontal cortex (middle) right	0.788077
0.374544	Inferior frontal gyrus (opercular) left	0.740764
0.446359	Inferior frontal gyrus (opercular) right	0.788077
0.756038	Inferior frontal gyrus (triangular) left	0.919412
0.765421	Inferior frontal gyrus (tirangular) right	0.919412
0.417228	Orbitofrontal cortex (inferior) left	0.788077
0.80131	Orbitofrontal cortex (inferior) right	0.919412
0.74059	Rolandic operculum left	0.919412
0.523216	Rolandic operculum right	0.788077
0.471263	Supplementary motor area left	0.788077
0.48002	Supplementary motor area right	0.788077
0.909551	Olfactory left	0.971499
0.558234	Olfactory right	0.814472
0.271319	Superior frontal gyrus (medial) left	0.652633
0.389827	Superior frontal gyrus (medial) right	0.75423
0.527752	Orbitofrontal cortex (medial) left	0.788077
0.438437	Orbitofrontal cortex (medial) right	0.788077
0.971526	Rectus gyrus left	0.99588
0.280531	Rectus gyrus right	0.657033
0.178149	Insula left	0.55049
0.147263	Insula right	0.546099
0.125365	Anterior cingulate gyrus left	0.527672
0.0503614	Anterior cingulate gyrus right	0.406303
0.160292	Middle cingulate gyrus left	0.548691
0.176032	Middle cingulate gyrus right	0.55049
0.0317089	Posterior cingulate gyrus left	0.395995
0.0355951	Posterior cingulate gyrus right	0.395995
0.0236596	Hippocampus left	0.378104
0.0547825	Hippocampus right	0.406303
0.110003	ParaHippocampal gyrus left	0.527672
0.126911	ParaHippocampal gyrus right	0.527672
0.581999	Amygdala left	0.835451
0.827464	Amygdala right	0.920554
0.912041	Calcarine cortex left	0.971499
0.713462	Cuneus left	0.919412
0.992842	Cuneus right	0.99588
0.816107	Lingual gyrus left	0.919412
0.1447	Lingual gyrus right	0.546099
0.0684095	Superior occiptal gyrus left	0.429479
0.300685	Superior occipital gyrus right	0.684068
0.130436	Middle occipital gyrus left	0.527672
0.191744	Middle occipital gyrus right	0.55049
0.25662	Inferior occiptal gyrus left	0.634422
0.0760788	Inferior occipital gyrus right	0.429479
0.0449307	Fusiform gyrus left	0.399883
0.0130836	Fusiform gyrus right	0.300609
0.0434779	Postcentral gyrus left	0.399883
0.0254902	Postcentral gyrus right	0.378104
0.332624	Superior parietal gyrus left	0.696678
0.315133	Superior parietal gyrus right	0.684068
0.0772097	Inferior parietal lobule left	0.429479
0.240715	Inferior parietal lobule right	0.634422
0.307905	Supramarginal gyrus left	0.684068
0.185346	Supramarginal gyrus right	0.55049
0.498575	Angular gyrus left	0.788077
0.688509	Angular gyrus right	0.919412
0.99588	Precuneus left	0.99588
0.774793	Precuneus right	0.919412
0.0101577	Paracentral lobule left	0.300609
0.061289	Paracentral lobule right	0.419594
0.348279	Caudate left	0.704474
0.213013	Caudate right	0.592441
0.244225	Putamen left	0.634422
0.0135105	Putamen right	0.300609
0.186	Pallidum left	0.55049
0.0110252	Pallidum right	0.300609
0.976453	Thalamus left	0.99588
0.792025	Thalamus sright	0.919412
0.250824	Heschl gyrus left	0.634422
0.531288	Heschl gyrus right	0.788077
0.780592	Superior temporal gyrus left	0.919412
0.713184	Superior temporal gyrus right	0.919412
0.628783	Temporal pole (superior) left	0.874402
0.60577	Temporal pole (superior) right	0.855771
0.468312	Middle temporal gyrus left	0.788077
0.812769	Middle temporal gyrus right	0.919412
0.740669	Temporal pole (middle) left	0.919412
0.494878	Temporal pole (middle) right	0.788077
0.51804	Inferior temporal gyrus left	0.788077
0.768861	Inferior temporal gyrus right	0.919412

## Sheet: LeftCalcarineGlobal
p_values	Variable	adjustedP		Variable
0.042977	Precentral gyrus left	0.3711		Precentral gyrus left
0.0589297	Precentral gyrus right	0.3711		Precentral gyrus right
0.188256	Superior frontal gyrus (dorsal) left	0.586377		Superior frontla gyrus (dorsal) left
0.103263	Superior frontal gyrus (dorsal) right	0.437638		Superior frontla gyrus (dorsal) right
0.426699	Orbitofrontal cortex (superior) left	0.74085		Orbitofrontal cortex (superior) left
0.29204	Orbitofrontal cortex (superior) right	0.618847		Orbitofrontal cortex (superior) right
0.931604	Middle frontal gyrus left	0.96609		Middle frontal gyrus left
0.878559	Middle frontal gyrus right	0.96609		Middle frontal gyrus right
0.839958	Orbitofrontal cortex (middle) left	0.96609		Orbitofrontal cortex (middle) left
0.432856	Orbitfrontal cortex (middle) right	0.74085		Orbitfrontal cortex (middle) right
0.24454	Inferior frontal gyrus (opercular) left	0.606916		Inferior frontal gyrus (opercular) left
0.614898	Inferior frontal gyrus (opercular) right	0.880833		Inferior frontal gyrus (opercular) right
0.202	Inferior frontal gyrus (triangular) left	0.586377		Inferior frontal gyrus (triangular) left
0.68978	Inferior frontal gyrus (tirangular) right	0.88431		Inferior frontal gyrus (tirangular) right
0.41543	Orbitofrontal cortex (inferior) left	0.739465		Orbitofrontal cortex (inferior) left
0.94438	Orbitofrontal cortex (inferior) right	0.96609		Orbitofrontal cortex (inferior) right
0.677161	Rolandic operculum left	0.88431		Rolandic operculum left
0.920322	Rolandic operculum right	0.96609		Rolandic operculum right
0.539881	Supplementary motor area left	0.873626		Supplementary motor area left
0.408284	Supplementary motor area right	0.739465		Supplementary motor area right
0.699897	Olfactory left	0.88431		Olfactory left
0.623511	Olfactory right	0.880833		Olfactory right
0.112064	Superior frontal gyrus (medial) left	0.45335		Superior frontal gyrus (medial) left
0.0783513	Superior frontal gyrus (medial) right	0.410192		Superior frontal gyrus (medial) right
0.637946	Orbitofrontal cortex (medial) left	0.884297		Orbitofrontal cortex (medial) left
0.771063	Orbitofrontal cortex (medial) right	0.92736		Orbitofrontal cortex (medial) right
0.469593	Rectus gyrus left	0.788562		Rectus gyrus left
0.803444	Rectus gyrus right	0.953421		Rectus gyrus right
0.141619	Insula left	0.525171		Insula left
0.318747	Insula right	0.644738		Insula right
0.175828	Anterior cingulate gyrus left	0.584622		Anterior cingulate gyrus left
0.102865	Anterior cingulate gyrus right	0.437638		Anterior cingulate gyrus right
0.286218	Middle cingulate gyrus left	0.618847		Middle cingulate gyrus left
0.342431	Middle cingulate gyrus right	0.662529		Middle cingulate gyrus right
0.0394645	Posterior cingulate gyrus left	0.3711		Posterior cingulate gyrus left
0.270608	Posterior cingulate gyrus right	0.617541		Posterior cingulate gyrus right
0.285721	Hippocampus left	0.618847		Hippocampus left
0.253248	Hippocampus right	0.606916		Hippocampus right
0.607858	ParaHippocampal gyrus left	0.880833		ParaHippocampal gyrus left
0.675878	ParaHippocampal gyrus right	0.88431		ParaHippocampal gyrus right
0.935064	Amygdala left	0.96609		Amygdala left
0.892927	Amygdala right	0.96609		Amygdala right
0.917231	Calcarine cortex right	0.96609		Calcarine cortex right
0.366915	Cuneus left	0.694796		Cuneus left
0.619929	Cuneus right	0.880833		Cuneus right
0.230065	Lingual gyrus left	0.602228		Lingual gyrus left
0.616031	Lingual gyrus right	0.880833		Lingual gyrus right
0.0584089	Superior occiptal gyrus left	0.3711		Superior occiptal gyrus left
0.0548145	Superior occipital gyrus right	0.3711		Superior occipital gyrus right
0.0109232	Middle occipital gyrus left	0.3711		Middle occipital gyrus left
0.0667146	Middle occipital gyrus right	0.3711		Middle occipital gyrus right
0.931916	Inferior occiptal gyrus left	0.96609		Inferior occiptal gyrus left
0.601518	Inferior occipital gyrus right	0.880833		Inferior occipital gyrus right
0.750426	Fusiform gyrus left	0.914903		Fusiform gyrus left
0.227018	Fusiform gyrus right	0.602228		Fusiform gyrus right
0.0360943	Postcentral gyrus left	0.3711		Postcentral gyrus left
0.0461835	Postcentral gyrus right	0.3711		Postcentral gyrus right
0.601624	Superior parietal gyrus left	0.880833		Superior parietal gyrus left
0.568329	Superior parietal gyrus right	0.880833		Superior parietal gyrus right
0.0346226	Inferior parietal lobule left	0.3711		Inferior parietal lobule left
0.0551748	Inferior parietal lobule right	0.3711		Inferior parietal lobule right
0.148095	Supramarginal gyrus left	0.527219		Supramarginal gyrus left
0.0944612	Supramarginal gyrus right	0.437638		Supramarginal gyrus right
0.259133	Angular gyrus left	0.606916		Angular gyrus left
0.204244	Angular gyrus right	0.586377		Angular gyrus right
0.339865	Precuneus left	0.662529		Precuneus left
0.245598	Precuneus right	0.606916		Precuneus right
0.0554417	Paracentral lobule left	0.3711		Paracentral lobule left
0.313614	Paracentral lobule right	0.644738		Paracentral lobule right
0.687566	Caudate left	0.88431		Caudate left
0.13588	Caudate right	0.525171		Caudate right
0.0918494	Putamen left	0.437638		Putamen left
0.0152665	Putamen right	0.3711		Putamen right
0.049596	Pallidum left	0.3711		Pallidum left
0.0137615	Pallidum right	0.3711		Pallidum right
0.993436	Thalamus left	0.993436		Thalamus left
0.986433	Thalamus sright	0.993436		Thalamus sright
0.392997	Heschl gyrus left	0.728683		Heschl gyrus left
0.861884	Heschl gyrus right	0.96609		Heschl gyrus right
0.645835	Superior temporal gyrus left	0.884297		Superior temporal gyrus left
0.880159	Superior temporal gyrus right	0.96609		Superior temporal gyrus right
0.177357	Temporal pole (superior) left	0.584622		Temporal pole (superior) left
0.734672	Temporal pole (superior) right	0.908136		Temporal pole (superior) right
0.0645173	Middle temporal gyrus left	0.3711		Middle temporal gyrus left
0.202332	Middle temporal gyrus right	0.586377		Middle temporal gyrus right
0.705461	Temporal pole (middle) left	0.88431		Temporal pole (middle) left
0.524468	Temporal pole (middle) right	0.864401		Temporal pole (middle) right
0.21338	Inferior temporal gyrus left	0.593464		Inferior temporal gyrus left
0.930692	Inferior temporal gyrus right	0.96609		Inferior temporal gyrus right

## Sheet: LeftCalcarineNoGlobal
p_values	Variable	adjustedP1
0.101551	Precentral gyrus left	0.486619
0.139408	Precentral gyrus right	0.486619
0.254094	Superior frontal gyrus (dorsal) left	0.579855
0.0759198	Superior frontal gyrus (dorsal) right	0.486619
0.84778	Orbitofrontal cortex (superior) left	0.935073
0.175415	Orbitofrontal cortex (superior) right	0.505602
0.916583	Middle frontal gyrus left	0.937654
0.657399	Middle frontal gyrus right	0.895965
0.851022	Orbitofrontal cortex (middle) left	0.935073
0.326154	Orbitfrontal cortex (middle) right	0.691136
0.430868	Inferior frontal gyrus (opercular) left	0.800387
0.694817	Inferior frontal gyrus (opercular) right	0.895965
0.184182	Inferior frontal gyrus (triangular) left	0.505602
0.664353	Inferior frontal gyrus (tirangular) right	0.895965
0.73389	Orbitofrontal cortex (inferior) left	0.895965
0.884008	Orbitofrontal cortex (inferior) right	0.937654
0.192256	Rolandic operculum left	0.505602
0.382691	Rolandic operculum right	0.740424
0.699292	Supplementary motor area left	0.895965
0.381569	Supplementary motor area right	0.740424
0.878102	Olfactory left	0.937654
0.929787	Olfactory right	0.940353
0.15828	Superior frontal gyrus (medial) left	0.505602
0.0774717	Superior frontal gyrus (medial) right	0.486619
0.519715	Orbitofrontal cortex (medial) left	0.855279
0.645428	Orbitofrontal cortex (medial) right	0.895965
0.897418	Rectus gyrus left	0.937654
0.612684	Rectus gyrus right	0.895965
0.0987366	Insula left	0.486619
0.216289	Insula right	0.534714
0.111949	Anterior cingulate gyrus left	0.486619
0.0167647	Anterior cingulate gyrus right	0.38745
0.198832	Middle cingulate gyrus left	0.505602
0.122854	Middle cingulate gyrus right	0.486619
0.0261202	Posterior cingulate gyrus left	0.38745
0.17623	Posterior cingulate gyrus right	0.505602
0.104593	Hippocampus left	0.486619
0.103691	Hippocampus right	0.486619
0.323465	ParaHippocampal gyrus left	0.691136
0.557206	ParaHippocampal gyrus right	0.855279
0.909945	Amygdala left	0.937654
0.773268	Amygdala right	0.917484
0.912041	Calcarine cortex right	0.937654
0.349574	Cuneus left	0.723537
0.74496	Cuneus right	0.895965
0.536007	Lingual gyrus left	0.855279
0.808239	Lingual gyrus right	0.922222
0.0960751	Superior occiptal gyrus left	0.486619
0.235968	Superior occipital gyrus right	0.567598
0.0571173	Middle occipital gyrus left	0.486619
0.190739	Middle occipital gyrus right	0.505602
0.785332	Inferior occiptal gyrus left	0.917484
0.364438	Inferior occipital gyrus right	0.737158
0.550173	Fusiform gyrus left	0.855279
0.134408	Fusiform gyrus right	0.486619
0.0371761	Postcentral gyrus left	0.472668
0.0194679	Postcentral gyrus right	0.38745
0.251848	Superior parietal gyrus left	0.579855
0.524571	Superior parietal gyrus right	0.855279
0.0153101	Inferior parietal lobule left	0.38745
0.0984003	Inferior parietal lobule right	0.486619
0.0696543	Supramarginal gyrus left	0.486619
0.0764027	Supramarginal gyrus right	0.486619
0.283836	Angular gyrus left	0.631535
0.843106	Angular gyrus right	0.935073
0.793778	Precuneus left	0.917484
0.505935	Precuneus right	0.855279
0.183667	Paracentral lobule left	0.505602
0.19882	Paracentral lobule right	0.505602
0.557373	Caudate left	0.855279
0.123773	Caudate right	0.486619
0.142158	Putamen left	0.486619
0.0248383	Putamen right	0.38745
0.0553623	Pallidum left	0.486619
0.00359951	Pallidum right	0.320357
0.680003	Thalamus left	0.895965
0.552259	Thalamus sright	0.855279
0.126628	Heschl gyrus left	0.486619
0.447234	Heschl gyrus right	0.806284
0.431669	Superior temporal gyrus left	0.800387
0.651575	Superior temporal gyrus right	0.895965
0.735431	Temporal pole (superior) left	0.895965
0.967101	Temporal pole (superior) right	0.967101
0.452969	Middle temporal gyrus left	0.806284
0.739402	Middle temporal gyrus right	0.895965
0.716896	Temporal pole (middle) left	0.895965
0.712719	Temporal pole (middle) right	0.895965
0.567197	Inferior temporal gyrus left	0.855602
0.640359	Inferior temporal gyrus right	0.895965

## Sheet: RightLingualGlobal
p_values	Variable	adjustedP
0.0420248	Precentral gyrus left	0.50209
0.0350568	Precentral gyrus right	0.50209
0.226775	Superior frontal gyrus (dorsal) left	0.672767
0.762231	Superior frontal gyrus (dorsal) right	0.909245
0.525909	Orbitofrontal cortex (superior) left	0.782195
0.240105	Orbitofrontal cortex (superior) right	0.684476
0.784375	Middle frontal gyrus left	0.909245
0.795635	Middle frontal gyrus right	0.909245
0.542256	Orbitofrontal cortex (middle) left	0.782195
0.856708	Orbitfrontal cortex (middle) right	0.92313
0.17686	Inferior frontal gyrus (opercular) left	0.605405
0.636749	Inferior frontal gyrus (opercular) right	0.826451
0.166879	Inferior frontal gyrus (triangular) left	0.594088
0.721306	Inferior frontal gyrus (tirangular) right	0.891614
0.339752	Orbitofrontal cortex (inferior) left	0.736236
0.370805	Orbitofrontal cortex (inferior) right	0.736236
0.487128	Rolandic operculum left	0.782195
0.581677	Rolandic operculum right	0.79645
0.291192	Supplementary motor area left	0.695278
0.471799	Supplementary motor area right	0.782195
0.498078	Olfactory left	0.782195
0.284315	Olfactory right	0.695278
0.163421	Superior frontal gyrus (medial) left	0.594088
0.136129	Superior frontal gyrus (medial) right	0.594088
0.920331	Orbitofrontal cortex (medial) left	0.952436
0.501988	Orbitofrontal cortex (medial) right	0.782195
0.860897	Rectus gyrus left	0.92313
0.817064	Rectus gyrus right	0.909245
0.458146	Insula left	0.782195
0.487758	Insula right	0.782195
0.155454	Anterior cingulate gyrus left	0.594088
0.0850955	Anterior cingulate gyrus right	0.582577
0.478721	Middle cingulate gyrus left	0.782195
0.29686	Middle cingulate gyrus right	0.695278
0.0434876	Posterior cingulate gyrus left	0.50209
0.159868	Posterior cingulate gyrus right	0.594088
0.264604	Hippocampus left	0.687456
0.803495	Hippocampus right	0.909245
0.939148	ParaHippocampal gyrus left	0.960737
0.977954	ParaHippocampal gyrus right	0.982261
0.5449	Amygdala left	0.782195
0.894958	Amygdala right	0.948229
0.616031	Calcarine cortex left	0.826451
0.372254	Calcarine cortex right	0.736236
0.763408	Cuneus left	0.909245
0.640731	Cuneus right	0.826451
0.0980805	Lingual gyrus left	0.594088
0.18495	Superior occiptal gyrus left	0.609652
0.453806	Superior occipital gyrus right	0.782195
0.0693957	Middle occipital gyrus left	0.514684
0.199494	Middle occipital gyrus right	0.634105
0.707634	Inferior occiptal gyrus left	0.887034
0.165289	Inferior occipital gyrus right	0.594088
0.410676	Fusiform gyrus left	0.777663
0.51054	Fusiform gyrus right	0.782195
0.0494704	Postcentral gyrus left	0.50209
0.00803268	Postcentral gyrus right	0.50209
0.543488	Superior parietal gyrus left	0.782195
0.111233	Superior parietal gyrus right	0.594088
0.162992	Inferior parietal lobule left	0.594088
0.270348	Inferior parietal lobule right	0.687456
0.482644	Supramarginal gyrus left	0.782195
0.031761	Supramarginal gyrus right	0.50209
0.571153	Angular gyrus left	0.79645
0.352235	Angular gyrus right	0.736236
0.344002	Precuneus left	0.736236
0.784468	Precuneus right	0.909245
0.0526512	Paracentral lobule left	0.50209
0.155697	Paracentral lobule right	0.594088
0.367979	Caudate left	0.736236
0.221874	Caudate right	0.672767
0.624984	Putamen left	0.826451
0.104444	Putamen right	0.594088
0.0445321	Pallidum left	0.50209
0.339172	Pallidum right	0.736236
0.1524	Thalamus left	0.594088
0.255994	Thalamus sright	0.687456
0.854414	Heschl gyrus left	0.92313
0.817299	Heschl gyrus right	0.909245
0.915844	Superior temporal gyrus left	0.952436
0.982261	Superior temporal gyrus right	0.982261
0.246104	Temporal pole (superior) left	0.684476
0.0620561	Temporal pole (superior) right	0.50209
0.579888	Middle temporal gyrus left	0.79645
0.395676	Middle temporal gyrus right	0.765548
0.65035	Temporal pole (middle) left	0.826873
0.0305811	Temporal pole (middle) right	0.50209
0.0582408	Inferior temporal gyrus left	0.50209
0.47122	Inferior temporal gyrus right	0.782195

## Sheet: RightLingualNoGlobal
p_values	Variable	adjustedP1
0.0913826	Precentral gyrus left	0.906883
0.0513756	Precentral gyrus right	0.906883
0.539963	Superior frontal gyrus (dorsal) left	0.907333
0.869082	Superior frontal gyrus (dorsal) right	0.931907
0.734153	Orbitofrontal cortex (superior) left	0.931907
0.318916	Orbitofrontal cortex (superior) right	0.907333
0.761743	Middle frontal gyrus left	0.931907
0.688861	Middle frontal gyrus right	0.915054
0.841317	Orbitofrontal cortex (middle) left	0.931907
0.851117	Orbitfrontal cortex (middle) right	0.931907
0.268484	Inferior frontal gyrus (opercular) left	0.907333
0.935836	Inferior frontal gyrus (opercular) right	0.968482
0.16139	Inferior frontal gyrus (triangular) left	0.906883
0.647898	Inferior frontal gyrus (tirangular) right	0.907333
0.537615	Orbitofrontal cortex (inferior) left	0.907333
0.453613	Orbitofrontal cortex (inferior) right	0.907333
0.48618	Rolandic operculum left	0.907333
0.430128	Rolandic operculum right	0.907333
0.534516	Supplementary motor area left	0.907333
0.785802	Supplementary motor area right	0.931907
0.580534	Olfactory left	0.907333
0.753406	Olfactory right	0.931907
0.579599	Superior frontal gyrus (medial) left	0.907333
0.558386	Superior frontal gyrus (medial) right	0.907333
0.824044	Orbitofrontal cortex (medial) left	0.931907
0.637113	Orbitofrontal cortex (medial) right	0.907333
0.654601	Rectus gyrus left	0.907333
0.495443	Rectus gyrus right	0.907333
0.814503	Insula left	0.931907
0.42532	Insula right	0.907333
0.256745	Anterior cingulate gyrus left	0.907333
0.164304	Anterior cingulate gyrus right	0.906883
0.629845	Middle cingulate gyrus left	0.907333
0.411164	Middle cingulate gyrus right	0.907333
0.130782	Posterior cingulate gyrus left	0.906883
0.168949	Posterior cingulate gyrus right	0.906883
0.195563	Hippocampus left	0.907333
0.547644	Hippocampus right	0.907333
0.862746	ParaHippocampal gyrus left	0.931907
0.91711	ParaHippocampal gyrus right	0.968482
0.336018	Amygdala left	0.907333
0.965507	Amygdala right	0.975361
0.808239	Calcarine cortex left	0.931907
0.1447	Calcarine cortex right	0.906883
0.745741	Cuneus left	0.931907
0.485277	Cuneus right	0.907333
0.229469	Lingual gyrus left	0.907333
0.255688	Superior occiptal gyrus left	0.907333
0.655223	Superior occipital gyrus right	0.907333
0.0741592	Middle occipital gyrus left	0.906883
0.303493	Middle occipital gyrus right	0.907333
0.652417	Inferior occiptal gyrus left	0.907333
0.140646	Inferior occipital gyrus right	0.906883
0.447667	Fusiform gyrus left	0.907333
0.655734	Fusiform gyrus right	0.907333
0.027132	Postcentral gyrus left	0.906883
0.00721285	Postcentral gyrus right	0.641944
0.544273	Superior parietal gyrus left	0.907333
0.415919	Superior parietal gyrus right	0.907333
0.0821249	Inferior parietal lobule left	0.906883
0.225921	Inferior parietal lobule right	0.907333
0.442352	Supramarginal gyrus left	0.907333
0.0685912	Supramarginal gyrus right	0.906883
0.553004	Angular gyrus left	0.907333
0.835539	Angular gyrus right	0.931907
0.657002	Precuneus left	0.907333
0.970307	Precuneus right	0.975361
0.173225	Paracentral lobule left	0.906883
0.263497	Paracentral lobule right	0.907333
0.423409	Caudate left	0.907333
0.153273	Caudate right	0.906883
0.775166	Putamen left	0.931907
0.0733838	Putamen right	0.906883
0.160794	Pallidum left	0.906883
0.216319	Pallidum right	0.907333
0.416478	Thalamus left	0.907333
0.407433	Thalamus sright	0.907333
0.679776	Heschl gyrus left	0.915054
0.86028	Heschl gyrus right	0.931907
0.975361	Superior temporal gyrus left	0.975361
0.925435	Superior temporal gyrus right	0.968482
0.546706	Temporal pole (superior) left	0.907333
0.553274	Temporal pole (superior) right	0.907333
0.759101	Middle temporal gyrus left	0.931907
0.583552	Middle temporal gyrus right	0.907333
0.662659	Temporal pole (middle) left	0.907333
0.204335	Temporal pole (middle) right	0.907333
0.360598	Inferior temporal gyrus left	0.907333
0.633498	Inferior temporal gyrus right	0.907333

## Sheet: LeftLingualGlobal
p_values	Variable	adjustedP
0.0251261	Precentral gyrus left	0.572671
0.093054	Precentral gyrus right	0.572671
0.670181	Superior frontal gyrus (dorsal) left	0.884175
0.904845	Superior frontal gyrus (dorsal) right	0.971878
0.3479	Orbitofrontal cortex (superior) left	0.788486
0.715287	Orbitofrontal cortex (superior) right	0.884175
0.679177	Middle frontal gyrus left	0.884175
0.555012	Middle frontal gyrus right	0.823268
0.46142	Orbitofrontal cortex (middle) left	0.802987
0.686347	Orbitfrontal cortex (middle) right	0.884175
0.12869	Inferior frontal gyrus (opercular) left	0.572671
0.497544	Inferior frontal gyrus (opercular) right	0.802987
0.123287	Inferior frontal gyrus (triangular) left	0.572671
0.297282	Inferior frontal gyrus (tirangular) right	0.788486
0.116101	Orbitofrontal cortex (inferior) left	0.572671
0.44297	Orbitofrontal cortex (inferior) right	0.788486
0.759454	Rolandic operculum left	0.901218
0.950038	Rolandic operculum right	0.971878
0.153675	Supplementary motor area left	0.587334
0.441229	Supplementary motor area right	0.788486
0.50525	Olfactory left	0.802987
0.259484	Olfactory right	0.788486
0.259248	Superior frontal gyrus (medial) left	0.788486
0.158382	Superior frontal gyrus (medial) right	0.587334
0.658962	Orbitofrontal cortex (medial) left	0.884175
0.904476	Orbitofrontal cortex (medial) right	0.971878
0.502478	Rectus gyrus left	0.802987
0.997403	Rectus gyrus right	0.997403
0.363927	Insula left	0.788486
0.431041	Insula right	0.788486
0.0794288	Anterior cingulate gyrus left	0.572671
0.139865	Anterior cingulate gyrus right	0.586079
0.30096	Middle cingulate gyrus left	0.788486
0.377867	Middle cingulate gyrus right	0.788486
0.1047	Posterior cingulate gyrus left	0.572671
0.210024	Posterior cingulate gyrus right	0.747685
0.304926	Hippocampus left	0.788486
0.608889	Hippocampus right	0.867725
0.908388	ParaHippocampal gyrus left	0.971878
0.714154	ParaHippocampal gyrus right	0.884175
0.516564	Amygdala left	0.805776
0.604359	Amygdala right	0.867725
0.230065	Calcarine cortex left	0.787529
0.502321	Calcarine cortex right	0.802987
0.709357	Cuneus left	0.884175
0.844707	Cuneus right	0.971878
0.0980805	Lingual gyrus right	0.572671
0.284022	Superior occiptal gyrus left	0.788486
0.144873	Superior occipital gyrus right	0.586079
0.0148148	Middle occipital gyrus left	0.572671
0.0758157	Middle occipital gyrus right	0.572671
0.426537	Inferior occiptal gyrus left	0.788486
0.124413	Inferior occipital gyrus right	0.572671
0.496944	Fusiform gyrus left	0.802987
0.348401	Fusiform gyrus right	0.788486
0.0587707	Postcentral gyrus left	0.572671
0.0778605	Postcentral gyrus right	0.572671
0.852656	Superior parietal gyrus left	0.971878
0.614232	Superior parietal gyrus right	0.867725
0.053556	Inferior parietal lobule left	0.572671
0.642728	Inferior parietal lobule right	0.880044
0.115012	Supramarginal gyrus left	0.572671
0.328175	Supramarginal gyrus right	0.788486
0.288628	Angular gyrus left	0.788486
0.369219	Angular gyrus right	0.788486
0.931548	Precuneus left	0.971878
0.395951	Precuneus right	0.788486
0.0105547	Paracentral lobule left	0.572671
0.119121	Paracentral lobule right	0.572671
0.830329	Caudate left	0.971878
0.407413	Caudate right	0.788486
0.279152	Putamen left	0.788486
0.0316836	Putamen right	0.572671
0.0718043	Pallidum left	0.572671
0.0955098	Pallidum right	0.572671
0.525112	Thalamus left	0.805776
0.407739	Thalamus sright	0.788486
0.756736	Heschl gyrus left	0.901218
0.941762	Heschl gyrus right	0.971878
0.933504	Superior temporal gyrus left	0.971878
0.986749	Superior temporal gyrus right	0.997403
0.388327	Temporal pole (superior) left	0.788486
0.543183	Temporal pole (superior) right	0.819377
0.408842	Middle temporal gyrus left	0.788486
0.748859	Middle temporal gyrus right	0.901218
0.638878	Temporal pole (middle) left	0.880044
0.873751	Temporal pole (middle) right	0.971878
0.313656	Inferior temporal gyrus left	0.788486
0.93337	Inferior temporal gyrus right	0.971878

## Sheet: LeftLingualNoGlobal
p_values	Variable	adjustedP1
0.17432	Precentral gyrus left	0.793107
0.358627	Precentral gyrus right	0.852653
0.413004	Superior frontal gyrus (dorsal) left	0.852653
0.33203	Superior frontal gyrus (dorsal) right	0.852653
0.91197	Orbitofrontal cortex (superior) left	0.964733
0.497548	Orbitofrontal cortex (superior) right	0.885636
0.867337	Middle frontal gyrus left	0.95593
0.645506	Middle frontal gyrus right	0.921443
0.973532	Orbitofrontal cortex (middle) left	0.984149
0.890266	Orbitfrontal cortex (middle) right	0.95593
0.408779	Inferior frontal gyrus (opercular) left	0.852653
0.656347	Inferior frontal gyrus (opercular) right	0.921443
0.214177	Inferior frontal gyrus (triangular) left	0.793107
0.694953	Inferior frontal gyrus (tirangular) right	0.921443
0.677065	Orbitofrontal cortex (inferior) left	0.921443
0.817037	Orbitofrontal cortex (inferior) right	0.93226
0.581687	Rolandic operculum left	0.918215
0.670502	Rolandic operculum right	0.921443
0.697443	Supplementary motor area left	0.921443
0.711855	Supplementary motor area right	0.921443
0.601826	Olfactory left	0.918215
0.468974	Olfactory right	0.885636
0.241093	Superior frontal gyrus (medial) left	0.793107
0.157931	Superior frontal gyrus (medial) right	0.793107
0.388485	Orbitofrontal cortex (medial) left	0.852653
0.63432	Orbitofrontal cortex (medial) right	0.921443
0.7745	Rectus gyrus left	0.921443
0.7275	Rectus gyrus right	0.921443
0.291227	Insula left	0.851346
0.226782	Insula right	0.793107
0.0895097	Anterior cingulate gyrus left	0.793107
0.0889988	Anterior cingulate gyrus right	0.793107
0.249517	Middle cingulate gyrus left	0.793107
0.178689	Middle cingulate gyrus right	0.793107
0.0562936	Posterior cingulate gyrus left	0.793107
0.0946984	Posterior cingulate gyrus right	0.793107
0.11648	Hippocampus left	0.793107
0.189702	Hippocampus right	0.793107
0.775357	ParaHippocampal gyrus left	0.921443
0.421536	ParaHippocampal gyrus right	0.852653
0.296931	Amygdala left	0.851346
0.605754	Amygdala right	0.918215
0.536007	Calcarine cortex left	0.918215
0.816107	Calcarine cortex right	0.93226
0.842442	Cuneus left	0.94908
0.41227	Cuneus right	0.852653
0.229469	Lingual gyrus right	0.793107
0.372612	Superior occiptal gyrus left	0.852653
0.273493	Superior occipital gyrus right	0.83934
0.0385944	Middle occipital gyrus left	0.793107
0.108621	Middle occipital gyrus right	0.793107
0.589059	Inferior occiptal gyrus left	0.918215
0.105585	Inferior occipital gyrus right	0.793107
0.563083	Fusiform gyrus left	0.918215
0.242459	Fusiform gyrus right	0.793107
0.164243	Postcentral gyrus left	0.793107
0.125338	Postcentral gyrus right	0.793107
0.466512	Superior parietal gyrus left	0.885636
0.576791	Superior parietal gyrus right	0.918215
0.0895672	Inferior parietal lobule left	0.793107
0.752776	Inferior parietal lobule right	0.921443
0.214427	Supramarginal gyrus left	0.793107
0.315668	Supramarginal gyrus right	0.851346
0.608704	Angular gyrus left	0.918215
0.943312	Angular gyrus right	0.965741
0.810459	Precuneus left	0.93226
0.30992	Precuneus right	0.851346
0.0994689	Paracentral lobule left	0.793107
0.152773	Paracentral lobule right	0.793107
0.746413	Caudate left	0.921443
0.355742	Caudate right	0.852653
0.226689	Putamen left	0.793107
0.0413035	Putamen right	0.793107
0.0436233	Pallidum left	0.793107
0.0468508	Pallidum right	0.793107
0.471086	Thalamus left	0.885636
0.390876	Thalamus sright	0.852653
0.367887	Heschl gyrus left	0.852653
0.588189	Heschl gyrus right	0.918215
0.877366	Superior temporal gyrus left	0.95593
0.776497	Superior temporal gyrus right	0.921443
0.891485	Temporal pole (superior) left	0.95593
0.478611	Temporal pole (superior) right	0.885636
0.984149	Middle temporal gyrus left	0.984149
0.944039	Middle temporal gyrus right	0.965741
0.492047	Temporal pole (middle) left	0.885636
0.705673	Temporal pole (middle) right	0.921443
0.921374	Inferior temporal gyrus left	0.964733
0.741832	Inferior temporal gyrus right	0.921443

[truncated: 2 more sheets: RightSupramarginalGlobal, RightSupramarginalNoGlobal]
