# Supplementary material for: White matter microstructure and functional connectivity in the brains of infants with Turner syndrome
Source: Cereb Cortex. 2024 Sep 10;34(9):bhae351. doi: 10.1093/cercor/bhae351 (PMC11387115; doi:10.1093/cercor/bhae351)
Supplement: Supplementary_Table_3_Pairwise_comps_exploratory_rsfMRI_08012024_bhae351 [file supplementary_table_3_pairwise_comps_exploratory_rsfmri_08012024_bhae351.xlsx]

## Sheet: RightPrecentralGlobal
contrast	estimate	SE	df	t.ratio	p.value	Variable	direction
F - M	0.0873941	0.0905007	71	0.965673	0.600832	Precentral gyrus left	positive
F - TS	-0.0378159	0.1156	71	-0.327127	0.942767	Precentral gyrus left	negative
M - TS	-0.12521	0.114483	71	-1.0937	0.5211	Precentral gyrus left	negative
F - M	0.0808061	0.135397	71	0.596809	0.822273	Superior frontal gyrus (dorsal) left	positive
F - TS	-0.0229303	0.172947	71	-0.132586	0.990357	Superior frontal gyrus (dorsal) left	negative
M - TS	-0.103736	0.171276	71	-0.605669	0.817492	Superior frontal gyrus (dorsal) left	negative
F - M	0.00104216	0.11167	71	0.00933252	0.999952	Superior frontal gyrus (dorsal) right	positive
F - TS	0.0215611	0.14264	71	0.151158	0.987485	Superior frontal gyrus (dorsal) right	positive
M - TS	0.020519	0.141261	71	0.145255	0.988437	Superior frontal gyrus (dorsal) right	positive
F - M	0.0649313	0.0852792	71	0.761397	0.727751	Orbitofrontal cortex (superior) left	positive
F - TS	0.0556461	0.10893	71	0.510842	0.866318	Orbitofrontal cortex (superior) left	positive
M - TS	-0.00928524	0.107877	71	-0.0860721	0.995924	Orbitofrontal cortex (superior) left	negative
F - M	0.056412	0.112425	71	0.501773	0.870693	Orbitofrontal cortex (superior) right	positive
F - TS	-0.0056804	0.143605	71	-0.0395558	0.999138	Orbitofrontal cortex (superior) right	negative
M - TS	-0.0620924	0.142217	71	-0.436603	0.900417	Orbitofrontal cortex (superior) right	negative
F - M	-0.022274	0.12652	71	-0.176051	0.983062	Middle frontal gyrus left	negative
F - TS	-0.18359	0.161608	71	-1.13602	0.495301	Middle frontal gyrus left	negative
M - TS	-0.161316	0.160046	71	-1.00793	0.574328	Middle frontal gyrus left	negative
F - M	-0.0200503	0.105852	71	-0.189417	0.98042	Middle frontal gyrus right	negative
F - TS	-0.0624874	0.135209	71	-0.462154	0.889134	Middle frontal gyrus right	negative
M - TS	-0.0424371	0.133902	71	-0.316926	0.946181	Middle frontal gyrus right	negative
F - M	0.0964112	0.100615	71	0.958217	0.605517	Orbitofrontal cortex (middle) left	positive
F - TS	0.0438719	0.12852	71	0.341364	0.937844	Orbitofrontal cortex (middle) left	positive
M - TS	-0.0525393	0.127277	71	-0.412793	0.910477	Orbitofrontal cortex (middle) left	negative
F - M	0.0388595	0.0979253	71	0.396828	0.916967	Orbitofrontal cortex (middle) right	positive
F - TS	0.0719065	0.125084	71	0.574868	0.833931	Orbitofrontal cortex (middle) right	positive
M - TS	0.033047	0.123875	71	0.266777	0.961548	Orbitofrontal cortex (middle) right	positive
F - M	-0.0348273	0.089707	71	-0.388233	0.920374	Inferior frontal gyrus (opercular) left	negative
F - TS	-0.140667	0.114586	71	-1.22761	0.440985	Inferior frontal gyrus (opercular) left	negative
M - TS	-0.10584	0.113479	71	-0.932682	0.621565	Inferior frontal gyrus (opercular) left	negative
F - M	0.0539893	0.101775	71	0.530475	0.85666	Inferior frontal gyrus (opercular) right	positive
F - TS	-0.124211	0.130001	71	-0.955457	0.607251	Inferior frontal gyrus (opercular) right	negative
M - TS	-0.1782	0.128745	71	-1.38413	0.35459	Inferior frontal gyrus (opercular) right	negative
F - M	-0.0642024	0.097911	71	-0.655722	0.789741	Inferior frontal gyrus (triangular) left	negative
F - TS	-0.214664	0.125065	71	-1.71642	0.206172	Inferior frontal gyrus (triangular) left	negative
M - TS	-0.150462	0.123857	71	-1.2148	0.448434	Inferior frontal gyrus (triangular) left	negative
F - M	0.0427153	0.109517	71	0.390032	0.919666	Inferior frontal gyrus (tirangular) right	positive
F - TS	-0.136228	0.13989	71	-0.973819	0.595715	Inferior frontal gyrus (tirangular) right	negative
M - TS	-0.178943	0.138539	71	-1.29165	0.404542	Inferior frontal gyrus (tirangular) right	negative
F - M	-0.0892489	0.0983796	71	-0.90719	0.637576	Orbitofrontal cortex (inferior) left	negative
F - TS	-0.212677	0.125664	71	-1.69243	0.215159	Orbitofrontal cortex (inferior) left	negative
M - TS	-0.123428	0.124449	71	-0.991791	0.584439	Orbitofrontal cortex (inferior) left	negative
F - M	-0.038858	0.0896224	71	-0.433575	0.901721	Orbitofrontal cortex (inferior) right	negative
F - TS	-0.16788	0.114478	71	-1.46648	0.313094	Orbitofrontal cortex (inferior) right	negative
M - TS	-0.129022	0.113372	71	-1.13804	0.494078	Orbitofrontal cortex (inferior) right	negative
F - M	0.14126	0.09892	71	1.42802	0.332107	Rolandic operculum left	positive
F - TS	-0.106938	0.126354	71	-0.846333	0.675616	Rolandic operculum left	negative
M - TS	-0.248197	0.125133	71	-1.98347	0.123728	Rolandic operculum left	negative
F - M	0.133159	0.100096	71	1.33031	0.383251	Rolandic operculum right	positive
F - TS	0.212005	0.127856	71	1.65815	0.228469	Rolandic operculum right	positive
M - TS	0.0788462	0.12662	71	0.622697	0.808188	Rolandic operculum right	positive
F - M	0.0150121	0.109574	71	0.137004	0.989707	Supplementary motor area left	positive
F - TS	-0.128221	0.139963	71	-0.916104	0.63198	Supplementary motor area left	negative
M - TS	-0.143233	0.13861	71	-1.03335	0.558455	Supplementary motor area left	negative
F - M	0.0867786	0.126133	71	0.687995	0.771247	Supplementary motor area right	positive
F - TS	0.0359843	0.161114	71	0.223347	0.972886	Supplementary motor area right	positive
M - TS	-0.0507943	0.159557	71	-0.318346	0.945711	Supplementary motor area right	negative
F - M	0.0107061	0.099304	71	0.107811	0.993613	Olfactory left	positive
F - TS	-0.013698	0.126845	71	-0.107991	0.993592	Olfactory left	negative
M - TS	-0.0244041	0.125619	71	-0.194271	0.979415	Olfactory left	negative
F - M	-0.00500385	0.0986424	71	-0.0507271	0.998582	Olfactory right	negative
F - TS	-0.10088	0.126	71	-0.800634	0.703854	Olfactory right	negative
M - TS	-0.0958757	0.124782	71	-0.768346	0.723547	Olfactory right	negative
F - M	0.00869814	0.11629	71	0.0747972	0.99692	Superior frontal gyrus (medial) left	positive
F - TS	-0.19201	0.148541	71	-1.29264	0.403989	Superior frontal gyrus (medial) left	negative
M - TS	-0.200708	0.147105	71	-1.36438	0.364971	Superior frontal gyrus (medial) left	negative
F - M	0.0475064	0.107514	71	0.441863	0.898135	Superior frontal gyrus (medial) right	positive
F - TS	0.0256197	0.137331	71	0.186554	0.981002	Superior frontal gyrus (medial) right	positive
M - TS	-0.0218866	0.136004	71	-0.160926	0.985827	Superior frontal gyrus (medial) right	negative
F - M	0.0791758	0.104185	71	0.759952	0.728623	Orbitofrontal cortex (medial) left	positive
F - TS	-0.00726785	0.13308	71	-0.0546128	0.998357	Orbitofrontal cortex (medial) left	negative
M - TS	-0.0864436	0.131793	71	-0.655902	0.789639	Orbitofrontal cortex (medial) left	negative
F - M	0.110665	0.111202	71	0.995172	0.582319	Orbitofrontal cortex (medial) right	positive
F - TS	0.080198	0.142043	71	0.564606	0.83929	Orbitofrontal cortex (medial) right	positive
M - TS	-0.0304673	0.14067	71	-0.216587	0.97448	Orbitofrontal cortex (medial) right	negative
F - M	0.0461073	0.105755	71	0.435981	0.900686	Rectus gyrus left	positive
F - TS	0.0199782	0.135085	71	0.147894	0.988016	Rectus gyrus left	positive
M - TS	-0.0261291	0.13378	71	-0.195314	0.979196	Rectus gyrus left	negative
F - M	0.0473982	0.10361	71	0.457469	0.89124	Rectus gyrus right	positive
F - TS	0.0101958	0.132344	71	0.0770403	0.996733	Rectus gyrus right	positive
M - TS	-0.0372024	0.131065	71	-0.283846	0.956586	Rectus gyrus right	negative
F - M	-0.0393366	0.106635	71	-0.36889	0.927814	Insula left	negative
F - TS	-0.400834	0.136209	71	-2.94279	0.012072	Insula left	negative
M - TS	-0.361497	0.134892	71	-2.67989	0.0245226	Insula left	negative
F - M	-0.0239515	0.105356	71	-0.227338	0.971922	Insula right	negative
F - TS	-0.164378	0.134575	71	-1.22146	0.444556	Insula right	negative
M - TS	-0.140427	0.133275	71	-1.05366	0.54582	Insula right	negative
F - M	-0.00534805	0.109014	71	-0.0490582	0.998674	Anterior cingulate gyrus left	negative
F - TS	-0.152775	0.139248	71	-1.09714	0.518989	Anterior cingulate gyrus left	negative
M - TS	-0.147427	0.137902	71	-1.06907	0.536279	Anterior cingulate gyrus left	negative
F - M	0.00293489	0.104202	71	0.0281653	0.999563	Anterior cingulate gyrus right	positive
F - TS	-0.0711972	0.133101	71	-0.534911	0.854443	Anterior cingulate gyrus right	negative
M - TS	-0.0741321	0.131815	71	-0.562396	0.840436	Anterior cingulate gyrus right	negative
F - M	-0.0301031	0.100676	71	-0.29901	0.951944	Middle cingulate gyrus left	negative
F - TS	-0.193686	0.128597	71	-1.50614	0.294181	Middle cingulate gyrus left	negative
M - TS	-0.163583	0.127354	71	-1.28447	0.408557	Middle cingulate gyrus left	negative
F - M	-0.0212009	0.104223	71	-0.203419	0.977454	Middle cingulate gyrus right	negative
F - TS	-0.163617	0.133128	71	-1.22903	0.440163	Middle cingulate gyrus right	negative
M - TS	-0.142417	0.131841	71	-1.08021	0.529398	Middle cingulate gyrus right	negative
F - M	0.0187776	0.100176	71	0.187446	0.980821	Posterior cingulate gyrus left	positive
F - TS	0.120805	0.127958	71	0.944095	0.614392	Posterior cingulate gyrus left	positive
M - TS	0.102027	0.126722	71	0.805128	0.701095	Posterior cingulate gyrus left	positive
F - M	0.0112691	0.0965721	71	0.116691	0.992522	Posterior cingulate gyrus right	positive
F - TS	0.0174103	0.123355	71	0.14114	0.98908	Posterior cingulate gyrus right	positive
M - TS	0.00614125	0.122163	71	0.050271	0.998608	Posterior cingulate gyrus right	positive
F - M	0.0849599	0.10635	71	0.798868	0.704938	Hippocampus left	positive
F - TS	0.0293126	0.135845	71	0.215779	0.974668	Hippocampus left	positive
M - TS	-0.0556473	0.134532	71	-0.413635	0.910129	Hippocampus left	negative
F - M	0.0567681	0.10012	71	0.567002	0.838044	Hippocampus right	positive
F - TS	0.108838	0.127887	71	0.851054	0.67268	Hippocampus right	positive
M - TS	0.0520702	0.126651	71	0.411133	0.911161	Hippocampus right	positive
F - M	0.0914329	0.104493	71	0.875019	0.65773	ParaHippocampal gyrus left	positive
F - TS	0.0853969	0.133472	71	0.639811	0.798692	ParaHippocampal gyrus left	positive
M - TS	-0.00603601	0.132182	71	-0.0456643	0.998851	ParaHippocampal gyrus left	negative
F - M	0.0999214	0.0990947	71	1.00834	0.574071	ParaHippocampal gyrus right	positive
F - TS	0.0414208	0.126577	71	0.327238	0.942729	ParaHippocampal gyrus right	positive
M - TS	-0.0585005	0.125354	71	-0.466683	0.887083	ParaHippocampal gyrus right	negative
F - M	-0.00240701	0.0999233	71	-0.0240886	0.99968	Amygdala left	negative
F - TS	0.0403089	0.127636	71	0.315812	0.946548	Amygdala left	positive
M - TS	0.042716	0.126402	71	0.337937	0.939046	Amygdala left	positive
F - M	-0.0429038	0.0949865	71	-0.451684	0.893817	Amygdala right	negative
F - TS	-0.00807688	0.12133	71	-0.0665697	0.99756	Amygdala right	negative
M - TS	0.034827	0.120157	71	0.289845	0.954776	Amygdala right	positive
F - M	0.0979397	0.0935681	71	1.04672	0.550132	Calcarine cortex left	positive
F - TS	0.290048	0.119518	71	2.42681	0.046208	Calcarine cortex left	positive
M - TS	0.192108	0.118363	71	1.62304	0.242681	Calcarine cortex left	positive
F - M	0.0729828	0.096931	71	0.752936	0.732852	Calcarine cortex right	positive
F - TS	0.293695	0.123813	71	2.37208	0.0526451	Calcarine cortex right	positive
M - TS	0.220712	0.122617	71	1.80001	0.176946	Calcarine cortex right	positive
F - M	0.047309	0.102134	71	0.463206	0.888659	Cuneus left	positive
F - TS	0.269681	0.130459	71	2.06716	0.104056	Cuneus left	positive
M - TS	0.222372	0.129198	71	1.72116	0.204425	Cuneus left	positive
F - M	0.0641407	0.103343	71	0.62066	0.809309	Cuneus right	positive
F - TS	0.297743	0.132003	71	2.25557	0.0689302	Cuneus right	positive
M - TS	0.233602	0.130728	71	1.78693	0.181307	Cuneus right	positive
F - M	0.100708	0.0836246	71	1.20429	0.454589	Lingual gyrus left	positive
F - TS	0.233746	0.106817	71	2.18829	0.0801265	Lingual gyrus left	positive
M - TS	0.133038	0.105784	71	1.25763	0.423726	Lingual gyrus left	positive
F - M	0.0781089	0.0862832	71	0.905262	0.638786	Lingual gyrus right	positive
F - TS	0.291521	0.110213	71	2.64508	0.0268336	Lingual gyrus right	positive
M - TS	0.213412	0.109148	71	1.95526	0.130981	Lingual gyrus right	positive
F - M	0.0213876	0.102591	71	0.208473	0.976334	Superior occiptal gyrus left	positive
F - TS	0.240689	0.131044	71	1.83671	0.165129	Superior occiptal gyrus left	positive
M - TS	0.219301	0.129777	71	1.68983	0.216149	Superior occiptal gyrus left	positive
F - M	0.0411814	0.103665	71	0.397254	0.916797	Superior occipital gyrus right	positive
F - TS	0.283553	0.132415	71	2.14139	0.08879	Superior occipital gyrus right	positive
M - TS	0.242372	0.131136	71	1.84825	0.161535	Superior occipital gyrus right	positive
F - M	-0.091215	0.101545	71	-0.898276	0.643168	Middle occipital gyrus left	negative
F - TS	0.0652736	0.129707	71	0.503241	0.869989	Middle occipital gyrus left	positive
M - TS	0.156489	0.128453	71	1.21826	0.446422	Middle occipital gyrus left	positive
F - M	-0.172607	0.0958307	71	-1.80117	0.176565	Middle occipital gyrus right	negative
F - TS	0.0768836	0.122408	71	0.628093	0.80521	Middle occipital gyrus right	positive
M - TS	0.249491	0.121225	71	2.05808	0.106062	Middle occipital gyrus right	positive
F - M	-0.126387	0.0872516	71	-1.44853	0.321884	Inferior occiptal gyrus left	negative
F - TS	-0.0148055	0.11145	71	-0.132845	0.990319	Inferior occiptal gyrus left	negative
M - TS	0.111581	0.110373	71	1.01095	0.572438	Inferior occiptal gyrus left	positive
F - M	-0.203792	0.0946907	71	-2.15219	0.0867303	Inferior occipital gyrus right	negative
F - TS	-0.119564	0.120952	71	-0.988524	0.586487	Inferior occipital gyrus right	negative
M - TS	0.0842285	0.119783	71	0.703176	0.762403	Inferior occipital gyrus right	positive
F - M	0.0992263	0.0955031	71	1.03898	0.554944	Fusiform gyrus left	positive
F - TS	0.143962	0.12199	71	1.18011	0.468862	Fusiform gyrus left	positive
M - TS	0.0447355	0.120811	71	0.370294	0.927285	Fusiform gyrus left	positive
F - M	0.0560083	0.0892878	71	0.627279	0.80566	Fusiform gyrus right	positive
F - TS	0.115863	0.11405	71	1.01589	0.569352	Fusiform gyrus right	positive
M - TS	0.0598543	0.112948	71	0.529927	0.856933	Fusiform gyrus right	positive
F - M	0.132	0.112835	71	1.16985	0.474968	Postcentral gyrus left	positive
F - TS	0.118302	0.144128	71	0.820809	0.691434	Postcentral gyrus left	positive
M - TS	-0.0136987	0.142735	71	-0.095973	0.994935	Postcentral gyrus left	negative
F - M	0.0586515	0.100283	71	0.584857	0.828657	Postcentral gyrus right	positive
F - TS	0.19982	0.128096	71	1.55992	0.269692	Postcentral gyrus right	positive
M - TS	0.141168	0.126858	71	1.11281	0.509406	Postcentral gyrus right	positive
F - M	0.134277	0.0887113	71	1.51365	0.290685	Superior parietal gyrus left	positive
F - TS	0.0317416	0.113314	71	0.280121	0.957693	Superior parietal gyrus left	positive
M - TS	-0.102536	0.112219	71	-0.913711	0.633482	Superior parietal gyrus left	negative
F - M	0.0253418	0.0887746	71	0.285462	0.956102	Superior parietal gyrus right	positive
F - TS	0.048455	0.113395	71	0.427311	0.904396	Superior parietal gyrus right	positive
M - TS	0.0231132	0.112299	71	0.205818	0.976925	Superior parietal gyrus right	positive
F - M	0.290982	0.0965368	71	3.01421	0.00987431	Inferior parietal lobule left	positive
F - TS	0.115254	0.12331	71	0.934671	0.620315	Inferior parietal lobule left	positive
M - TS	-0.175728	0.122118	71	-1.439	0.326615	Inferior parietal lobule left	negative
F - M	0.00109134	0.0789356	71	0.0138257	0.999895	Inferior parietal lobule right	positive
F - TS	-0.0833803	0.100827	71	-0.826962	0.687631	Inferior parietal lobule right	negative
M - TS	-0.0844716	0.0998529	71	-0.845961	0.675848	Inferior parietal lobule right	negative
F - M	0.295728	0.106214	71	2.78426	0.0186197	Supramarginal gyrus left	positive
F - TS	-0.0357643	0.135671	71	-0.26361	0.962438	Supramarginal gyrus left	negative
M - TS	-0.331493	0.13436	71	-2.46719	0.041905	Supramarginal gyrus left	negative
F - M	0.0967357	0.105552	71	0.916475	0.631747	Supramarginal gyrus right	positive
F - TS	-0.115754	0.134825	71	-0.858545	0.668014	Supramarginal gyrus right	negative
M - TS	-0.212489	0.133522	71	-1.59141	0.255982	Supramarginal gyrus right	negative
F - M	0.037867	0.107727	71	0.35151	0.934225	Angular gyrus left	positive
F - TS	-0.139035	0.137603	71	-1.01041	0.57278	Angular gyrus left	negative
M - TS	-0.176902	0.136273	71	-1.29814	0.400928	Angular gyrus left	negative
F - M	-0.117242	0.10321	71	-1.13596	0.495337	Angular gyrus right	negative
F - TS	-0.0686233	0.131833	71	-0.520531	0.861583	Angular gyrus right	negative
M - TS	0.0486186	0.130559	71	0.372387	0.926493	Angular gyrus right	positive
F - M	0.0392838	0.102767	71	0.382262	0.922705	Precuneus left	positive
F - TS	0.136848	0.131268	71	1.04251	0.552748	Precuneus left	positive
M - TS	0.0975644	0.129999	71	0.750501	0.734316	Precuneus left	positive
F - M	0.0393914	0.101888	71	0.386614	0.921009	Precuneus right	positive
F - TS	0.227202	0.130146	71	1.74576	0.195547	Precuneus right	positive
M - TS	0.187811	0.128888	71	1.45717	0.317638	Precuneus right	positive
F - M	0.0850104	0.10943	71	0.776851	0.718384	Paracentral lobule left	positive
F - TS	0.0681652	0.139778	71	0.487666	0.877387	Paracentral lobule left	positive
M - TS	-0.0168453	0.138428	71	-0.12169	0.99187	Paracentral lobule left	negative
F - M	0.088608	0.104288	71	0.849651	0.673553	Paracentral lobule right	positive
F - TS	0.108535	0.13321	71	0.814763	0.695164	Paracentral lobule right	positive
M - TS	0.0199268	0.131923	71	0.151049	0.987503	Paracentral lobule right	positive
F - M	-0.0592661	0.109199	71	-0.542734	0.850504	Caudate left	negative
F - TS	0.114005	0.139484	71	0.817335	0.693578	Caudate left	positive
M - TS	0.173271	0.138136	71	1.25435	0.425597	Caudate left	positive
F - M	-0.0662302	0.101529	71	-0.652326	0.791661	Caudate right	negative
F - TS	0.0242053	0.129687	71	0.186644	0.980984	Caudate right	positive
M - TS	0.0904355	0.128434	71	0.704141	0.761838	Caudate right	positive
F - M	0.0269396	0.0964554	71	0.279296	0.957936	Putamen left	positive
F - TS	-0.045773	0.123206	71	-0.371516	0.926823	Putamen left	negative
M - TS	-0.0727126	0.122015	71	-0.59593	0.822746	Putamen left	negative
F - M	0.0235751	0.0967137	71	0.243762	0.96779	Putamen right	positive
F - TS	-0.0703342	0.123536	71	-0.569342	0.836824	Putamen right	negative
M - TS	-0.0939093	0.122342	71	-0.767596	0.724001	Putamen right	negative
F - M	-0.131183	0.0974962	71	-1.34552	0.375038	Pallidum left	negative
F - TS	-0.0327776	0.124535	71	-0.263199	0.962553	Pallidum left	negative
M - TS	0.098405	0.123332	71	0.797888	0.705539	Pallidum left	positive
F - M	0.00357042	0.0922811	71	0.0386907	0.999175	Pallidum right	positive
F - TS	-0.164923	0.117874	71	-1.39915	0.346804	Pallidum right	negative
M - TS	-0.168494	0.116735	71	-1.44339	0.324431	Pallidum right	negative
F - M	-0.123888	0.0996245	71	-1.24355	0.431784	Thalamus left	negative
F - TS	-0.0745582	0.127254	71	-0.5859	0.828103	Thalamus left	negative
M - TS	0.04933	0.126024	71	0.391432	0.919113	Thalamus left	positive
F - M	-0.0454327	0.0997479	71	-0.455475	0.892131	Thalamus sright	negative
F - TS	-0.0920629	0.127412	71	-0.722562	0.750987	Thalamus sright	negative
M - TS	-0.0466302	0.12618	71	-0.369552	0.927565	Thalamus sright	negative
F - M	0.00871032	0.100564	71	0.0866143	0.995873	Heschl gyrus left	positive
F - TS	-0.185396	0.128455	71	-1.44328	0.324487	Heschl gyrus left	negative
M - TS	-0.194106	0.127213	71	-1.52583	0.285061	Heschl gyrus left	negative
F - M	0.0367879	0.109228	71	0.336799	0.939443	Heschl gyrus right	positive
F - TS	-0.0719749	0.139521	71	-0.51587	0.863868	Heschl gyrus right	negative
M - TS	-0.108763	0.138173	71	-0.78715	0.712108	Heschl gyrus right	negative
F - M	0.047079	0.111081	71	0.423825	0.905871	Superior temporal gyrus left	positive
F - TS	-0.294536	0.141888	71	-2.07583	0.102171	Superior temporal gyrus left	negative
M - TS	-0.341615	0.140517	71	-2.43113	0.0457304	Superior temporal gyrus left	negative
F - M	0.0121009	0.0982044	71	0.123222	0.991665	Superior temporal gyrus right	positive
F - TS	-0.255108	0.12544	71	-2.0337	0.111597	Superior temporal gyrus right	negative
M - TS	-0.267208	0.124228	71	-2.15096	0.0869636	Superior temporal gyrus right	negative
F - M	-0.0544502	0.102528	71	-0.531076	0.85636	Temporal pole (middle) left	negative
F - TS	-0.139934	0.130963	71	-1.0685	0.536627	Temporal pole (middle) left	negative
M - TS	-0.085484	0.129697	71	-0.659104	0.787823	Temporal pole (middle) left	negative
F - M	-0.0825022	0.115964	71	-0.711447	0.757549	Temporal ple (superior) right	negative
F - TS	-0.194886	0.148125	71	-1.31569	0.39124	Temporal ple (superior) right	negative
M - TS	-0.112384	0.146693	71	-0.766113	0.724899	Temporal ple (superior) right	negative
F - M	0.0998757	0.104632	71	0.954544	0.607824	Middle tempral gyrus left	positive
F - TS	-0.24762	0.13365	71	-1.85275	0.160151	Middle tempral gyrus left	negative
M - TS	-0.347496	0.132358	71	-2.62542	0.0282225	Middle tempral gyrus left	negative
F - M	-0.0921028	0.0944903	71	-0.974733	0.595142	Middle temporal gyrus right	negative
F - TS	-0.297429	0.120696	71	-2.46428	0.042203	Middle temporal gyrus right	negative
M - TS	-0.205326	0.11953	71	-1.71779	0.205667	Middle temporal gyrus right	negative
F - M	0.0241334	0.109954	71	0.219486	0.973802	Temporal pole (middle) left	positive
F - TS	-0.0182047	0.140448	71	-0.129618	0.990781	Temporal pole (middle) left	negative
M - TS	-0.0423381	0.139091	71	-0.304391	0.950245	Temporal pole (middle) left	negative
F - M	-0.116717	0.103374	71	-1.12908	0.499507	Temporal pole (middle) right	negative
F - TS	-0.126647	0.132044	71	-0.959132	0.604941	Temporal pole (middle) right	negative
M - TS	-0.00992997	0.130767	71	-0.0759361	0.996826	Temporal pole (middle) right	negative
F - M	0.147167	0.0968838	71	1.519	0.288204	Inferior temporal gyrus left	positive
F - TS	-0.0182651	0.123753	71	-0.147593	0.988064	Inferior temporal gyrus left	negative
M - TS	-0.165432	0.122557	71	-1.34983	0.372721	Inferior temporal gyrus left	negative
F - M	-0.034465	0.0968753	71	-0.355767	0.932679	Inferior temporal gyrus right	negative
F - TS	-0.074549	0.123742	71	-0.602454	0.819232	Inferior temporal gyrus right	negative
M - TS	-0.040084	0.122546	71	-0.327092	0.942779	Inferior temporal gyrus right	negative

## Sheet: RightPrecentralNoGlobal
contrast	estimate	SE	df	t.ratio	p.value	Variable	direction
F - M	0.142978	0.0837796	71	1.7066	0.209816	Precentral gyrus left	positive
F - TS	-0.0078534	0.107015	71	-0.0733862	0.997035	Precentral gyrus left	negative
M - TS	-0.150832	0.10598	71	-1.4232	0.334535	Precentral gyrus left	negative
F - M	0.111396	0.120509	71	0.924378	0.626783	Superior frontal gyrus (dorsal) left	positive
F - TS	0.0581573	0.153931	71	0.377814	0.924422	Superior frontal gyrus (dorsal) left	positive
M - TS	-0.0532389	0.152443	71	-0.349238	0.935043	Superior frontal gyrus (dorsal) left	negative
F - M	0.11572	0.108749	71	1.0641	0.539351	Superior frontal gyrus (dorsal) right	positive
F - TS	0.104355	0.138909	71	0.751244	0.73387	Superior frontal gyrus (dorsal) right	positive
M - TS	-0.0113654	0.137567	71	-0.082617	0.996244	Superior frontal gyrus (dorsal) right	negative
F - M	0.0662081	0.0981172	71	0.674786	0.778868	Orbitofrontal cortex (superior) left	positive
F - TS	0.18971	0.125329	71	1.5137	0.29066	Orbitofrontal cortex (superior) left	positive
M - TS	0.123502	0.124117	71	0.995039	0.582403	Orbitofrontal cortex (superior) left	positive
F - M	0.0587789	0.109389	71	0.537338	0.853225	Orbitofrontal cortex (superior) right	positive
F - TS	0.0965135	0.139726	71	0.690732	0.769659	Orbitofrontal cortex (superior) right	positive
M - TS	0.0377347	0.138376	71	0.272696	0.95986	Orbitofrontal cortex (superior) right	positive
F - M	0.0620907	0.127693	71	0.486248	0.878052	Middle frontal gyrus left	positive
F - TS	-0.0541258	0.163107	71	-0.331841	0.941157	Middle frontal gyrus left	negative
M - TS	-0.116216	0.161531	71	-0.719468	0.752818	Middle frontal gyrus left	negative
F - M	0.0716747	0.106118	71	0.675422	0.778503	Middle frontal gyrus right	positive
F - TS	0.0237158	0.135549	71	0.174962	0.98327	Middle frontal gyrus right	positive
M - TS	-0.0479588	0.134239	71	-0.357265	0.932131	Middle frontal gyrus right	negative
F - M	0.0863764	0.107316	71	0.804877	0.701249	Orbitofrontal cortex (middle) left	positive
F - TS	0.133341	0.137079	71	0.972735	0.596396	Orbitofrontal cortex (middle) left	positive
M - TS	0.0469651	0.135754	71	0.345957	0.936217	Orbitofrontal cortex (middle) left	positive
F - M	0.0509197	0.105585	71	0.482263	0.879913	Orbitofrontal cortex (middle) right	positive
F - TS	0.131639	0.134867	71	0.976064	0.594306	Orbitofrontal cortex (middle) right	positive
M - TS	0.0807194	0.133564	71	0.60435	0.818206	Orbitofrontal cortex (middle) right	positive
F - M	0.0136203	0.0856717	71	0.158983	0.986165	Inferior frontal gyrus (opercular) left	positive
F - TS	-0.0660959	0.109432	71	-0.603993	0.8184	Inferior frontal gyrus (opercular) left	negative
M - TS	-0.0797162	0.108374	71	-0.735565	0.743259	Inferior frontal gyrus (opercular) left	negative
F - M	0.114537	0.093343	71	1.22706	0.441305	Inferior frontal gyrus (opercular) right	positive
F - TS	-0.0766689	0.11923	71	-0.643032	0.79689	Inferior frontal gyrus (opercular) right	negative
M - TS	-0.191206	0.118078	71	-1.61932	0.244222	Inferior frontal gyrus (opercular) right	negative
F - M	0.0163817	0.1078	71	0.151964	0.987352	Inferior frontal gyrus (triangular) left	positive
F - TS	-0.115023	0.137697	71	-0.835337	0.682444	Inferior frontal gyrus (triangular) left	negative
M - TS	-0.131405	0.136366	71	-0.963619	0.602122	Inferior frontal gyrus (triangular) left	negative
F - M	0.0543176	0.108789	71	0.499293	0.87188	Inferior frontal gyrus (tirangular) right	positive
F - TS	-0.0637739	0.13896	71	-0.458936	0.890582	Inferior frontal gyrus (tirangular) right	negative
M - TS	-0.118091	0.137617	71	-0.858115	0.668283	Inferior frontal gyrus (tirangular) right	negative
F - M	0.00183001	0.111349	71	0.0164349	0.999851	Orbitofrontal cortex (inferior) left	positive
F - TS	-0.103369	0.14223	71	-0.726772	0.748491	Orbitofrontal cortex (inferior) left	negative
M - TS	-0.105199	0.140856	71	-0.746857	0.736504	Orbitofrontal cortex (inferior) left	negative
F - M	0.0352171	0.0991804	71	0.355081	0.932929	Orbitofrontal cortex (inferior) right	positive
F - TS	-0.0793136	0.126687	71	-0.62606	0.806333	Orbitofrontal cortex (inferior) right	negative
M - TS	-0.114531	0.125462	71	-0.912868	0.634012	Orbitofrontal cortex (inferior) right	negative
F - M	0.161444	0.0806785	71	2.00108	0.119361	Rolandic operculum left	positive
F - TS	0.0149332	0.103054	71	0.144908	0.988492	Rolandic operculum left	positive
M - TS	-0.146511	0.102058	71	-1.43557	0.328322	Rolandic operculum left	negative
F - M	0.0832095	0.0976937	71	0.851739	0.672254	Rolandic operculum right	positive
F - TS	0.170728	0.124788	71	1.36815	0.362978	Rolandic operculum right	positive
M - TS	0.0875188	0.123582	71	0.708185	0.759466	Rolandic operculum right	positive
F - M	0.0993804	0.0990615	71	1.00322	0.577278	Supplementary motor area left	positive
F - TS	-0.0719694	0.126535	71	-0.568772	0.837122	Supplementary motor area left	negative
M - TS	-0.17135	0.125312	71	-1.36739	0.363382	Supplementary motor area left	negative
F - M	0.155008	0.117874	71	1.31503	0.391597	Supplementary motor area right	positive
F - TS	0.0394606	0.150564	71	0.262085	0.962863	Supplementary motor area right	positive
M - TS	-0.115547	0.149109	71	-0.774917	0.719559	Supplementary motor area right	negative
F - M	0.0841978	0.103617	71	0.812587	0.696505	Olfactory left	positive
F - TS	0.0564476	0.132354	71	0.42649	0.904745	Olfactory left	positive
M - TS	-0.0277502	0.131075	71	-0.211713	0.975602	Olfactory left	negative
F - M	0.0959169	0.100309	71	0.956213	0.606775	Olfactory right	positive
F - TS	-0.0231306	0.128128	71	-0.180527	0.982198	Olfactory right	negative
M - TS	-0.119047	0.12689	71	-0.938193	0.618101	Olfactory right	negative
F - M	0.110019	0.106664	71	1.03145	0.559636	Superior frontal gyrus (medial) left	positive
F - TS	-0.0900676	0.136246	71	-0.661064	0.78671	Superior frontal gyrus (medial) left	negative
M - TS	-0.200087	0.13493	71	-1.4829	0.305179	Superior frontal gyrus (medial) left	negative
F - M	0.114896	0.100518	71	1.14304	0.49106	Superior frontal gyrus (medial) right	positive
F - TS	0.0601448	0.128396	71	0.468434	0.886286	Superior frontal gyrus (medial) right	positive
M - TS	-0.0547514	0.127155	71	-0.430589	0.903	Superior frontal gyrus (medial) right	negative
F - M	0.0936464	0.110187	71	0.849888	0.673405	Orbitofrontal cortex (medial) left	positive
F - TS	0.0242705	0.140746	71	0.172442	0.983744	Orbitofrontal cortex (medial) left	positive
M - TS	-0.0693759	0.139385	71	-0.497728	0.872627	Orbitofrontal cortex (medial) left	negative
F - M	0.080011	0.111831	71	0.715462	0.755183	Orbitofrontal cortex (medial) right	positive
F - TS	0.105511	0.142846	71	0.738636	0.741426	Orbitofrontal cortex (medial) right	positive
M - TS	0.0255002	0.141466	71	0.180258	0.982251	Orbitofrontal cortex (medial) right	positive
F - M	0.0586032	0.111314	71	0.526467	0.858652	Rectus gyrus left	positive
F - TS	0.179334	0.142186	71	1.26127	0.421657	Rectus gyrus left	positive
M - TS	0.120731	0.140812	71	0.857392	0.668733	Rectus gyrus left	positive
F - M	0.0324676	0.101598	71	0.319569	0.945305	Rectus gyrus right	positive
F - TS	0.149132	0.129775	71	1.14916	0.48737	Rectus gyrus right	positive
M - TS	0.116665	0.128521	71	0.907749	0.637225	Rectus gyrus right	positive
F - M	0.0143605	0.0898522	71	0.159824	0.986019	Insula left	positive
F - TS	-0.288563	0.114772	71	-2.51424	0.0373337	Insula left	negative
M - TS	-0.302923	0.113662	71	-2.66512	0.0254809	Insula left	negative
F - M	0.0229086	0.092716	71	0.247084	0.966921	Insula right	positive
F - TS	-0.192373	0.11843	71	-1.62436	0.242136	Insula right	negative
M - TS	-0.215281	0.117285	71	-1.83554	0.165495	Insula right	negative
F - M	0.0664146	0.0970497	71	0.684336	0.773365	Anterior cingulate gyrus left	positive
F - TS	-0.0887732	0.123965	71	-0.716115	0.754798	Anterior cingulate gyrus left	negative
M - TS	-0.155188	0.122767	71	-1.26408	0.420056	Anterior cingulate gyrus left	negative
F - M	0.0494189	0.0969216	71	0.509885	0.866782	Anterior cingulate gyrus right	positive
F - TS	-0.0337109	0.123801	71	-0.272298	0.959974	Anterior cingulate gyrus right	negative
M - TS	-0.0831298	0.122605	71	-0.678029	0.777004	Anterior cingulate gyrus right	negative
F - M	-0.0135116	0.0943646	71	-0.143185	0.988763	Middle cingulate gyrus left	negative
F - TS	-0.101856	0.120535	71	-0.845032	0.676425	Middle cingulate gyrus left	negative
M - TS	-0.0883447	0.119371	71	-0.740088	0.740558	Middle cingulate gyrus left	negative
F - M	-0.00291779	0.0949659	71	-0.0307246	0.99948	Middle cingulate gyrus right	negative
F - TS	-0.0994703	0.121303	71	-0.820013	0.691926	Middle cingulate gyrus right	negative
M - TS	-0.0965526	0.120131	71	-0.803727	0.701956	Middle cingulate gyrus right	negative
F - M	0.00032412	0.103971	71	0.00311739	0.999995	Posterior cingulate gyrus left	positive
F - TS	0.150935	0.132807	71	1.1365	0.495008	Posterior cingulate gyrus left	positive
M - TS	0.150611	0.131523	71	1.14513	0.489799	Posterior cingulate gyrus left	positive
F - M	-0.0426196	0.10646	71	-0.400335	0.915559	Posterior cingulate gyrus right	negative
F - TS	0.0801015	0.135985	71	0.589047	0.826428	Posterior cingulate gyrus right	positive
M - TS	0.122721	0.134671	71	0.911267	0.635016	Posterior cingulate gyrus right	positive
F - M	0.0659214	0.110016	71	0.5992	0.820987	Hippocampus left	positive
F - TS	0.104913	0.140527	71	0.746566	0.736679	Hippocampus left	positive
M - TS	0.0389912	0.139169	71	0.280172	0.957678	Hippocampus left	positive
F - M	0.0661637	0.104649	71	0.632242	0.80291	Hippocampus right	positive
F - TS	0.146875	0.133673	71	1.09877	0.517993	Hippocampus right	positive
M - TS	0.0807113	0.132381	71	0.609691	0.815308	Hippocampus right	positive
F - M	0.0894215	0.10932	71	0.817979	0.693181	ParaHippocampal gyrus left	positive
F - TS	0.0961015	0.139638	71	0.688217	0.771118	ParaHippocampal gyrus left	positive
M - TS	0.00667999	0.138289	71	0.0483046	0.998714	ParaHippocampal gyrus left	positive
F - M	0.094617	0.109118	71	0.867104	0.662675	ParaHippocampal gyrus right	positive
F - TS	0.0995614	0.139381	71	0.714312	0.755862	ParaHippocampal gyrus right	positive
M - TS	0.00494438	0.138034	71	0.03582	0.999293	ParaHippocampal gyrus right	positive
F - M	0.0824038	0.0973417	71	0.846541	0.675487	Amygdala left	positive
F - TS	0.187643	0.124338	71	1.50913	0.292785	Amygdala left	positive
M - TS	0.105239	0.123136	71	0.854654	0.670439	Amygdala left	positive
F - M	0.0454129	0.0916384	71	0.495566	0.873655	Amygdala right	positive
F - TS	0.0572055	0.117053	71	0.488714	0.876894	Amygdala right	positive
M - TS	0.0117926	0.115922	71	0.101729	0.994311	Amygdala right	positive
F - M	0.0672676	0.0946769	71	0.710496	0.758108	Calcarine cortex left	positive
F - TS	0.243073	0.120934	71	2.00996	0.117208	Calcarine cortex left	positive
M - TS	0.175805	0.119766	71	1.46791	0.312399	Calcarine cortex left	positive
F - M	0.0293837	0.0991342	71	0.296403	0.952758	Calcarine cortex right	positive
F - TS	0.250974	0.126628	71	1.98198	0.124103	Calcarine cortex right	positive
M - TS	0.22159	0.125404	71	1.76701	0.188099	Calcarine cortex right	positive
F - M	0.0409683	0.102014	71	0.401593	0.915052	Cuneus left	positive
F - TS	0.258421	0.130307	71	1.98317	0.123803	Cuneus left	positive
M - TS	0.217452	0.129048	71	1.68506	0.217975	Cuneus left	positive
F - M	0.0552831	0.106602	71	0.518595	0.862534	Cuneus right	positive
F - TS	0.258007	0.136166	71	1.89479	0.147643	Cuneus right	positive
M - TS	0.202724	0.13485	71	1.50332	0.295502	Cuneus right	positive
F - M	0.0543218	0.087759	71	0.618988	0.810227	Lingual gyrus left	positive
F - TS	0.16164	0.112098	71	1.44195	0.325143	Lingual gyrus left	positive
M - TS	0.107318	0.111014	71	0.966704	0.600184	Lingual gyrus left	positive
F - M	0.0667828	0.088904	71	0.751179	0.733908	Lingual gyrus right	positive
F - TS	0.280916	0.11356	71	2.47372	0.0412429	Lingual gyrus right	positive
M - TS	0.214134	0.112463	71	1.90404	0.144995	Lingual gyrus right	positive
F - M	0.046742	0.106543	71	0.438715	0.899504	Superior occiptal gyrus left	positive
F - TS	0.222565	0.136091	71	1.63541	0.237609	Superior occiptal gyrus left	positive
M - TS	0.175823	0.134776	71	1.30456	0.397372	Superior occiptal gyrus left	positive
F - M	0.0100857	0.107593	71	0.0937392	0.995168	Superior occipital gyrus right	positive
F - TS	0.203104	0.137432	71	1.47785	0.3076	Superior occipital gyrus right	positive
M - TS	0.193018	0.136104	71	1.41817	0.337082	Superior occipital gyrus right	positive
F - M	-0.019199	0.113763	71	-0.168762	0.984425	Middle occipital gyrus left	negative
F - TS	0.141334	0.145314	71	0.972608	0.596476	Middle occipital gyrus left	positive
M - TS	0.160533	0.14391	71	1.11551	0.507758	Middle occipital gyrus left	positive
F - M	-0.113646	0.101837	71	-1.11596	0.507484	Middle occipital gyrus right	negative
F - TS	0.0576879	0.130081	71	0.443478	0.89743	Middle occipital gyrus right	positive
M - TS	0.171334	0.128824	71	1.32999	0.383426	Middle occipital gyrus right	positive
F - M	-0.0585699	0.0922676	71	-0.634783	0.801497	Inferior occiptal gyrus left	negative
F - TS	0.0945402	0.117857	71	0.802162	0.702917	Inferior occiptal gyrus left	positive
M - TS	0.15311	0.116718	71	1.3118	0.393377	Inferior occiptal gyrus left	positive
F - M	-0.143911	0.0956563	71	-1.50446	0.29497	Inferior occipital gyrus right	negative
F - TS	-0.0149914	0.122185	71	-0.122694	0.991736	Inferior occipital gyrus right	negative
M - TS	0.128919	0.121004	71	1.06541	0.538541	Inferior occipital gyrus right	positive
F - M	0.145056	0.10213	71	1.42031	0.335998	Fusiform gyrus left	positive
F - TS	0.181247	0.130454	71	1.38935	0.351874	Fusiform gyrus left	positive
M - TS	0.0361905	0.129194	71	0.280126	0.957692	Fusiform gyrus left	positive
F - M	0.0740786	0.0978152	71	0.757333	0.730203	Fusiform gyrus right	positive
F - TS	0.104091	0.124943	71	0.833112	0.683823	Fusiform gyrus right	positive
M - TS	0.0300128	0.123735	71	0.242556	0.968102	Fusiform gyrus right	positive
F - M	0.124146	0.100214	71	1.2388	0.434516	Postcentral gyrus left	positive
F - TS	0.0967644	0.128007	71	0.755929	0.731049	Postcentral gyrus left	positive
M - TS	-0.0273812	0.12677	71	-0.215991	0.974619	Postcentral gyrus left	negative
F - M	0.0221371	0.102534	71	0.2159	0.97464	Postcentral gyrus right	positive
F - TS	0.162965	0.130971	71	1.24429	0.43136	Postcentral gyrus right	positive
M - TS	0.140828	0.129705	71	1.08576	0.525983	Postcentral gyrus right	positive
F - M	0.111384	0.100004	71	1.1138	0.508801	Superior parietal gyrus left	positive
F - TS	0.0930336	0.127738	71	0.728315	0.747574	Superior parietal gyrus left	positive
M - TS	-0.0183501	0.126504	71	-0.145056	0.988469	Superior parietal gyrus left	negative
F - M	0.0142894	0.103318	71	0.138305	0.989511	Superior parietal gyrus right	positive
F - TS	0.0649557	0.131972	71	0.492195	0.875253	Superior parietal gyrus right	positive
M - TS	0.0506663	0.130696	71	0.387665	0.920597	Superior parietal gyrus right	positive
F - M	0.238274	0.102296	71	2.32926	0.0582012	Inferior parietal lobule left	positive
F - TS	0.21992	0.130666	71	1.68307	0.218739	Inferior parietal lobule left	positive
M - TS	-0.0183539	0.129404	71	-0.141834	0.988972	Inferior parietal lobule left	negative
F - M	-0.0213487	0.0902147	71	-0.236643	0.969614	Inferior parietal lobule right	negative
F - TS	-0.0269399	0.115234	71	-0.233783	0.970333	Inferior parietal lobule right	negative
M - TS	-0.0055912	0.114121	71	-0.0489937	0.998678	Inferior parietal lobule right	negative
F - M	0.256062	0.102651	71	2.4945	0.039196	Supramarginal gyrus left	positive
F - TS	0.0692747	0.13112	71	0.528332	0.857726	Supramarginal gyrus left	positive
M - TS	-0.186787	0.129852	71	-1.43846	0.326882	Supramarginal gyrus left	negative
F - M	0.0769721	0.104722	71	0.73501	0.74359	Supramarginal gyrus right	positive
F - TS	-0.0489845	0.133766	71	-0.366196	0.928825	Supramarginal gyrus right	negative
M - TS	-0.125957	0.132473	71	-0.950809	0.610172	Supramarginal gyrus right	negative
F - M	0.0144688	0.103302	71	0.140063	0.989245	Angular gyrus left	positive
F - TS	0.00808098	0.131951	71	0.0612421	0.997934	Angular gyrus left	positive
M - TS	-0.00638782	0.130676	71	-0.0488828	0.998683	Angular gyrus left	negative
F - M	-0.107548	0.106922	71	-1.00585	0.57563	Angular gyrus right	negative
F - TS	-0.0738712	0.136575	71	-0.540882	0.85144	Angular gyrus right	negative
M - TS	0.0336765	0.135256	71	0.248984	0.966419	Angular gyrus right	positive
F - M	0.0168656	0.104755	71	0.161001	0.985814	Precuneus left	positive
F - TS	0.165354	0.133807	71	1.23577	0.436265	Precuneus left	positive
M - TS	0.148489	0.132514	71	1.12055	0.504685	Precuneus left	positive
F - M	-0.0102913	0.106363	71	-0.0967567	0.994852	Precuneus right	negative
F - TS	0.168362	0.135861	71	1.23922	0.434273	Precuneus right	positive
M - TS	0.178654	0.134548	71	1.3278	0.384616	Precuneus right	positive
F - M	0.0539371	0.0946664	71	0.56976	0.836606	Paracentral lobule left	positive
F - TS	-0.00688267	0.120921	71	-0.0569188	0.998215	Paracentral lobule left	negative
M - TS	-0.0608198	0.119752	71	-0.50788	0.867753	Paracentral lobule left	negative
F - M	0.0491925	0.0934713	71	0.526285	0.858742	Paracentral lobule right	positive
F - TS	0.0234979	0.119394	71	0.196809	0.978879	Paracentral lobule right	positive
M - TS	-0.0256947	0.11824	71	-0.217308	0.974313	Paracentral lobule right	negative
F - M	-0.0353395	0.104152	71	-0.339309	0.938566	Caudate left	negative
F - TS	0.0917339	0.133037	71	0.689539	0.770351	Caudate left	positive
M - TS	0.127073	0.131751	71	0.964498	0.60157	Caudate left	positive
F - M	-0.0292631	0.0925775	71	-0.316093	0.946456	Caudate right	negative
F - TS	0.00803034	0.118253	71	0.0679084	0.997461	Caudate right	positive
M - TS	0.0372934	0.11711	71	0.318448	0.945678	Caudate right	positive
F - M	0.0626762	0.0909034	71	0.689482	0.770385	Putamen left	positive
F - TS	0.0418028	0.116114	71	0.360015	0.931121	Putamen left	positive
M - TS	-0.0208734	0.114992	71	-0.18152	0.982004	Putamen left	negative
F - M	0.0339745	0.0835805	71	0.406488	0.913065	Putamen right	positive
F - TS	-0.0812956	0.10676	71	-0.761477	0.727703	Putamen right	negative
M - TS	-0.11527	0.105729	71	-1.09024	0.523224	Putamen right	negative
F - M	-0.114833	0.102416	71	-1.12124	0.504266	Pallidum left	negative
F - TS	0.113839	0.130819	71	0.8702	0.660742	Pallidum left	positive
M - TS	0.228672	0.129555	71	1.76506	0.188775	Pallidum left	positive
F - M	-0.0116553	0.089478	71	-0.130259	0.990691	Pallidum right	negative
F - TS	-0.0598141	0.114293	71	-0.523338	0.8602	Pallidum right	negative
M - TS	-0.0481588	0.113189	71	-0.425473	0.905175	Pallidum right	negative
F - M	-0.103399	0.0930511	71	-1.11121	0.510381	Thalamus left	negative
F - TS	0.0348925	0.118858	71	0.293566	0.953636	Thalamus left	positive
M - TS	0.138292	0.117709	71	1.17486	0.471984	Thalamus left	positive
F - M	-0.0333824	0.0959817	71	-0.3478	0.935559	Thalamus sright	negative
F - TS	0.0726647	0.122601	71	0.592693	0.82448	Thalamus sright	positive
M - TS	0.106047	0.121416	71	0.87342	0.65873	Thalamus sright	positive
F - M	-0.0282878	0.0897496	71	-0.315185	0.946754	Heschl gyrus left	negative
F - TS	-0.112622	0.11464	71	-0.98239	0.590335	Heschl gyrus left	negative
M - TS	-0.0843339	0.113533	71	-0.742817	0.738925	Heschl gyrus left	negative
F - M	-0.0367408	0.101192	71	-0.363079	0.929987	Heschl gyrus right	negative
F - TS	-0.0659424	0.129257	71	-0.510166	0.866646	Heschl gyrus right	negative
M - TS	-0.0292016	0.128008	71	-0.228124	0.971731	Heschl gyrus right	negative
F - M	0.0435469	0.0995733	71	0.437335	0.900101	Superior temporal gyrus left	positive
F - TS	-0.218905	0.127189	71	-1.72111	0.204446	Superior temporal gyrus left	negative
M - TS	-0.262452	0.125959	71	-2.08362	0.1005	Superior temporal gyrus left	negative
F - M	-0.0331541	0.0968422	71	-0.342352	0.937496	Superior temporal gyrus right	negative
F - TS	-0.260249	0.1237	71	-2.10387	0.0962612	Superior temporal gyrus right	negative
M - TS	-0.227095	0.122505	71	-1.85377	0.159839	Superior temporal gyrus right	negative
F - M	0.0130433	0.096872	71	0.134644	0.990056	Temporal pole (middle) left	positive
F - TS	-0.0951582	0.123738	71	-0.769029	0.723133	Temporal pole (middle) left	negative
M - TS	-0.108202	0.122542	71	-0.882972	0.652755	Temporal pole (middle) left	negative
F - M	-0.0311381	0.1085	71	-0.286987	0.955643	Temporal ple (superior) right	negative
F - TS	-0.15691	0.138591	71	-1.13218	0.497627	Temporal ple (superior) right	negative
M - TS	-0.125772	0.137252	71	-0.916357	0.631821	Temporal ple (superior) right	negative
F - M	0.0348619	0.106354	71	0.327791	0.942542	Middle tempral gyrus left	positive
F - TS	-0.167304	0.13585	71	-1.23154	0.438709	Middle tempral gyrus left	negative
M - TS	-0.202166	0.134537	71	-1.50268	0.295803	Middle tempral gyrus left	negative
F - M	-0.0790873	0.10439	71	-0.757611	0.730036	Middle temporal gyrus right	negative
F - TS	-0.202638	0.133342	71	-1.51969	0.287885	Middle temporal gyrus right	negative
M - TS	-0.123551	0.132053	71	-0.935617	0.61972	Middle temporal gyrus right	negative
F - M	0.0385516	0.105463	71	0.365548	0.929068	Temporal pole (middle) left	positive
F - TS	0.0190711	0.134711	71	0.14157	0.989013	Temporal pole (middle) left	positive
M - TS	-0.0194805	0.133409	71	-0.14602	0.988316	Temporal pole (middle) left	negative
F - M	-0.0548165	0.105444	71	-0.519861	0.861912	Temporal pole (middle) right	negative
F - TS	-0.095316	0.134688	71	-0.70768	0.759762	Temporal pole (middle) right	negative
M - TS	-0.0404996	0.133386	71	-0.303626	0.950488	Temporal pole (middle) right	negative
F - M	0.151763	0.115857	71	1.30992	0.39441	Inferior temporal gyrus left	positive
F - TS	0.015739	0.147988	71	0.106353	0.993784	Inferior temporal gyrus left	positive
M - TS	-0.136025	0.146558	71	-0.928127	0.624427	Inferior temporal gyrus left	negative
F - M	0.0143394	0.108806	71	0.131789	0.990472	Inferior temporal gyrus right	positive
F - TS	-0.0258037	0.138982	71	-0.185662	0.981181	Inferior temporal gyrus right	negative
M - TS	-0.0401432	0.137639	71	-0.291655	0.954223	Inferior temporal gyrus right	negative

## Sheet: RightCalcarineGlobal
contrast	estimate	SE	df	t.ratio	p.value	Variable	direction
F - M	0.0156658	0.100367	71	0.156085	0.986661	Precentral gyrus left	positive
F - TS	0.311327	0.128203	71	2.4284	0.0460323	Precentral gyrus left	positive
M - TS	0.295661	0.126964	71	2.3287	0.0582768	Precentral gyrus left	positive
F - M	0.0729828	0.096931	71	0.752936	0.732852	Precentral gyrus right	positive
F - TS	0.293695	0.123813	71	2.37208	0.0526451	Precentral gyrus right	positive
M - TS	0.220712	0.122617	71	1.80001	0.176946	Precentral gyrus right	positive
F - M	-0.0362571	0.102862	71	-0.352483	0.933873	Superior frontal gyrus (dorsal) left	negative
F - TS	-0.163124	0.131389	71	-1.24153	0.432945	Superior frontal gyrus (dorsal) left	negative
M - TS	-0.126867	0.13012	71	-0.975003	0.594972	Superior frontal gyrus (dorsal) left	negative
F - M	0.00719402	0.103711	71	0.0693659	0.997351	Superior frontal gyrus (dorsal) right	positive
F - TS	-0.0960986	0.132474	71	-0.725414	0.749297	Superior frontal gyrus (dorsal) right	negative
M - TS	-0.103293	0.131194	71	-0.787328	0.712	Superior frontal gyrus (dorsal) right	negative
F - M	0.0230494	0.112662	71	0.20459	0.977197	Orbitofrontal cortex (superior) left	positive
F - TS	-0.0965295	0.143907	71	-0.670778	0.781167	Orbitofrontal cortex (superior) left	negative
M - TS	-0.119579	0.142516	71	-0.839056	0.680137	Orbitofrontal cortex (superior) left	negative
F - M	-0.12442	0.11197	71	-1.11119	0.510391	Orbitofrontal cortex (superior) right	negative
F - TS	0.171939	0.143023	71	1.20217	0.455831	Orbitofrontal cortex (superior) right	positive
M - TS	0.296359	0.141641	71	2.09232	0.0986603	Orbitofrontal cortex (superior) right	positive
F - M	0.0012404	0.0966464	71	0.0128344	0.999909	Middle frontal gyrus left	positive
F - TS	-0.0774384	0.12345	71	-0.627286	0.805656	Middle frontal gyrus left	negative
M - TS	-0.0786788	0.122257	71	-0.643553	0.796598	Middle frontal gyrus left	negative
F - M	-0.0539807	0.0946304	71	-0.570438	0.836252	Middle frontal gyrus right	negative
F - TS	-0.0411558	0.120875	71	-0.340483	0.938154	Middle frontal gyrus right	negative
M - TS	0.0128249	0.119707	71	0.107136	0.993692	Middle frontal gyrus right	positive
F - M	0.0556625	0.109442	71	0.508604	0.867403	Orbitofrontal cortex (middle) left	positive
F - TS	0.015629	0.139794	71	0.111801	0.993133	Orbitofrontal cortex (middle) left	positive
M - TS	-0.0400335	0.138443	71	-0.28917	0.954981	Orbitofrontal cortex (middle) left	negative
F - M	-0.132801	0.122034	71	-1.08823	0.524463	Orbitofrontal cortex (middle) right	negative
F - TS	-0.0717896	0.155879	71	-0.460548	0.889858	Orbitofrontal cortex (middle) right	negative
M - TS	0.0610115	0.154372	71	0.395224	0.917608	Orbitofrontal cortex (middle) right	positive
F - M	0.205914	0.0957218	71	2.15117	0.0869223	Inferior frontal gyrus (opercular) left	positive
F - TS	-0.000757805	0.122269	71	-0.00619785	0.999979	Inferior frontal gyrus (opercular) left	negative
M - TS	-0.206672	0.121087	71	-1.7068	0.209741	Inferior frontal gyrus (opercular) left	negative
F - M	-0.0538148	0.0902524	71	-0.59627	0.822563	Inferior frontal gyrus (opercular) right	negative
F - TS	-0.206363	0.115283	71	-1.79006	0.180256	Inferior frontal gyrus (opercular) right	negative
M - TS	-0.152549	0.114169	71	-1.33617	0.380076	Inferior frontal gyrus (opercular) right	negative
F - M	0.0366009	0.0948573	71	0.385852	0.921307	Inferior frontal gyrus (triangular) left	positive
F - TS	0.016726	0.121165	71	0.138044	0.989551	Inferior frontal gyrus (triangular) left	positive
M - TS	-0.0198749	0.119994	71	-0.165633	0.984993	Inferior frontal gyrus (triangular) left	negative
F - M	0.0775365	0.0932337	71	0.831636	0.684738	Inferior frontal gyrus (tirangular) right	positive
F - TS	0.0212244	0.119091	71	0.178221	0.982646	Inferior frontal gyrus (tirangular) right	positive
M - TS	-0.056312	0.11794	71	-0.477464	0.882141	Inferior frontal gyrus (tirangular) right	negative
F - M	0.00434418	0.100206	71	0.0433527	0.998964	Orbitofrontal cortex (inferior) left	positive
F - TS	0.185853	0.127996	71	1.45202	0.320165	Orbitofrontal cortex (inferior) left	positive
M - TS	0.181509	0.126759	71	1.43192	0.33015	Orbitofrontal cortex (inferior) left	positive
F - M	-0.0291559	0.116996	71	-0.249205	0.966361	Orbitofrontal cortex (inferior) right	negative
F - TS	0.106133	0.149443	71	0.71019	0.758288	Orbitofrontal cortex (inferior) right	positive
M - TS	0.135289	0.147999	71	0.914121	0.633225	Orbitofrontal cortex (inferior) right	positive
F - M	-0.0136054	0.102455	71	-0.132794	0.990327	Rolandic operculum left	negative
F - TS	-0.0482985	0.130869	71	-0.369058	0.927751	Rolandic operculum left	negative
M - TS	-0.0346931	0.129605	71	-0.267684	0.961292	Rolandic operculum left	negative
F - M	0.00313659	0.1032	71	0.0303934	0.999491	Rolandic operculum right	positive
F - TS	0.00524043	0.131821	71	0.0397543	0.999129	Rolandic operculum right	positive
M - TS	0.00210384	0.130547	71	0.0161156	0.999857	Rolandic operculum right	positive
F - M	0.0223503	0.103072	71	0.216841	0.974421	Supplementary motor area left	positive
F - TS	0.210115	0.131658	71	1.59591	0.254061	Supplementary motor area left	positive
M - TS	0.187764	0.130386	71	1.44007	0.32608	Supplementary motor area left	positive
F - M	-0.027825	0.100868	71	-0.275855	0.958944	Supplementary motor area right	negative
F - TS	0.13944	0.128843	71	1.08225	0.528141	Supplementary motor area right	positive
M - TS	0.167265	0.127598	71	1.31088	0.393881	Supplementary motor area right	positive
F - M	-0.010912	0.0918703	71	-0.118776	0.992253	Olfactory left	negative
F - TS	-0.0423208	0.117349	71	-0.36064	0.93089	Olfactory left	negative
M - TS	-0.0314088	0.116215	71	-0.270264	0.960558	Olfactory left	negative
F - M	-0.0872962	0.0923766	71	-0.945004	0.613821	Olfactory right	negative
F - TS	0.020513	0.117996	71	0.173845	0.983481	Olfactory right	positive
M - TS	0.107809	0.116856	71	0.922584	0.627909	Olfactory right	positive
F - M	-0.0770764	0.08988	71	-0.857548	0.668636	Superior frontal gyrus (medial) left	negative
F - TS	-0.217246	0.114807	71	-1.89227	0.148371	Superior frontal gyrus (medial) left	negative
M - TS	-0.14017	0.113697	71	-1.23283	0.437962	Superior frontal gyrus (medial) left	negative
F - M	-0.0778999	0.0894084	71	-0.871282	0.660066	Superior frontal gyrus (medial) right	negative
F - TS	-0.0999762	0.114205	71	-0.875413	0.657484	Superior frontal gyrus (medial) right	negative
M - TS	-0.0220763	0.113101	71	-0.195191	0.979221	Superior frontal gyrus (medial) right	negative
F - M	0.00574989	0.099749	71	0.0576436	0.99817	Orbitofrontal cortex (medial) left	positive
F - TS	-0.12371	0.127413	71	-0.970937	0.597525	Orbitofrontal cortex (medial) left	negative
M - TS	-0.12946	0.126182	71	-1.02598	0.563049	Orbitofrontal cortex (medial) left	negative
F - M	-0.0769258	0.107391	71	-0.716314	0.754681	Orbitofrontal cortex (medial) right	negative
F - TS	-0.0484029	0.137175	71	-0.352856	0.933738	Orbitofrontal cortex (medial) right	negative
M - TS	0.0285229	0.135849	71	0.209961	0.975999	Orbitofrontal cortex (medial) right	positive
F - M	0.0234954	0.102187	71	0.229925	0.971289	Rectus gyrus left	positive
F - TS	-0.04968	0.130528	71	-0.380609	0.923345	Rectus gyrus left	negative
M - TS	-0.0731755	0.129266	71	-0.566084	0.838522	Rectus gyrus left	negative
F - M	-0.151793	0.111078	71	-1.36655	0.363824	Rectus gyrus right	negative
F - TS	-0.0628864	0.141883	71	-0.443226	0.89754	Rectus gyrus right	negative
M - TS	0.0889066	0.140512	71	0.632732	0.802637	Rectus gyrus right	positive
F - M	-0.153742	0.0929298	71	-1.65439	0.229966	Insula left	negative
F - TS	-0.0629583	0.118703	71	-0.530387	0.856704	Insula left	negative
M - TS	0.0907835	0.117555	71	0.772261	0.721173	Insula left	positive
F - M	-0.143031	0.0912684	71	-1.56715	0.266505	Insula right	negative
F - TS	-0.114459	0.11658	71	-0.9818	0.590706	Insula right	negative
M - TS	0.0285728	0.115454	71	0.247482	0.966816	Insula right	positive
F - M	-0.157088	0.10705	71	-1.46743	0.312634	Anterior cingulate gyrus left	negative
F - TS	-0.203878	0.136739	71	-1.491	0.301316	Anterior cingulate gyrus left	negative
M - TS	-0.04679	0.135417	71	-0.345525	0.936371	Anterior cingulate gyrus left	negative
F - M	-0.145329	0.100548	71	-1.44537	0.323449	Anterior cingulate gyrus right	negative
F - TS	-0.115834	0.128434	71	-0.901901	0.640894	Anterior cingulate gyrus right	negative
M - TS	0.0294946	0.127192	71	0.23189	0.970804	Anterior cingulate gyrus right	positive
F - M	-0.176124	0.108202	71	-1.62773	0.24075	Middle cingulate gyrus left	negative
F - TS	-0.0381088	0.138211	71	-0.27573	0.958981	Middle cingulate gyrus left	negative
M - TS	0.138015	0.136875	71	1.00833	0.574079	Middle cingulate gyrus left	positive
F - M	-0.141875	0.111769	71	-1.26936	0.417066	Middle cingulate gyrus right	negative
F - TS	-0.0375234	0.142766	71	-0.262831	0.962655	Middle cingulate gyrus right	negative
M - TS	0.104351	0.141387	71	0.738057	0.741772	Middle cingulate gyrus right	positive
F - M	-0.121208	0.0943051	71	-1.28527	0.408108	Posterior cingulate gyrus left	negative
F - TS	-0.352448	0.120459	71	-2.92587	0.0126543	Posterior cingulate gyrus left	negative
M - TS	-0.23124	0.119295	71	-1.93839	0.135477	Posterior cingulate gyrus left	negative
F - M	-0.130457	0.0975825	71	-1.33689	0.379685	Posterior cingulate gyrus right	negative
F - TS	-0.279962	0.124646	71	-2.24606	0.0704277	Posterior cingulate gyrus right	negative
M - TS	-0.149505	0.123441	71	-1.21114	0.450575	Posterior cingulate gyrus right	negative
F - M	-0.182772	0.097164	71	-1.88107	0.151642	Hippocampus left	negative
F - TS	-0.174072	0.124111	71	-1.40255	0.345055	Hippocampus left	negative
M - TS	0.00869999	0.122912	71	0.0707824	0.997242	Hippocampus left	positive
F - M	-0.0879399	0.0976169	71	-0.900868	0.641542	Hippocampus right	negative
F - TS	-0.16665	0.12469	71	-1.33652	0.379888	Hippocampus right	negative
M - TS	-0.0787101	0.123485	71	-0.637408	0.800034	Hippocampus right	negative
F - M	-0.128421	0.0944877	71	-1.35912	0.367762	ParaHippocampal gyrus left	negative
F - TS	-0.0679722	0.120693	71	-0.563184	0.840028	ParaHippocampal gyrus left	negative
M - TS	0.0604483	0.119526	71	0.505733	0.86879	ParaHippocampal gyrus left	positive
F - M	-0.136543	0.106528	71	-1.28176	0.410077	ParaHippocampal gyrus right	negative
F - TS	-0.148196	0.136072	71	-1.0891	0.523927	ParaHippocampal gyrus right	negative
M - TS	-0.0116529	0.134757	71	-0.0864739	0.995886	ParaHippocampal gyrus right	negative
F - M	0.0113555	0.0794983	71	0.142839	0.988817	Amygdala left	positive
F - TS	0.00417761	0.101546	71	0.0411401	0.999067	Amygdala left	positive
M - TS	-0.00717785	0.100565	71	-0.0713755	0.997195	Amygdala left	negative
F - M	0.00082147	0.0850399	71	0.00965982	0.999949	Amygdala right	positive
F - TS	-0.0111189	0.108625	71	-0.102361	0.994241	Amygdala right	negative
M - TS	-0.0119404	0.107575	71	-0.110996	0.993231	Amygdala right	negative
F - M	-0.021792	0.123001	71	-0.17717	0.982848	Calcarine cortex left	negative
F - TS	-0.0653296	0.157113	71	-0.415812	0.909226	Calcarine cortex left	negative
M - TS	-0.0435375	0.155595	71	-0.279814	0.957784	Calcarine cortex left	negative
F - M	0.129061	0.110408	71	1.16894	0.475516	Cuneus left	positive
F - TS	0.0717115	0.141029	71	0.508489	0.867459	Cuneus left	positive
M - TS	-0.0573491	0.139666	71	-0.410617	0.911374	Cuneus left	negative
F - M	0.0704791	0.11535	71	0.611	0.814595	Cuneus right	positive
F - TS	-0.0402671	0.147341	71	-0.273292	0.959688	Cuneus right	negative
M - TS	-0.110746	0.145917	71	-0.758966	0.729218	Cuneus right	negative
F - M	0.0828447	0.108322	71	0.764801	0.725693	Lingual gyrus left	positive
F - TS	-0.0708917	0.138363	71	-0.512359	0.865581	Lingual gyrus left	negative
M - TS	-0.153736	0.137026	71	-1.12195	0.503837	Lingual gyrus left	negative
F - M	-0.0520992	0.114551	71	-0.454812	0.892427	Lingual gyrus right	negative
F - TS	-0.20633	0.14632	71	-1.41013	0.341173	Lingual gyrus right	negative
M - TS	-0.154231	0.144906	71	-1.06435	0.539196	Lingual gyrus right	negative
F - M	0.244151	0.105484	71	2.31457	0.0602186	Superior occiptal gyrus left	positive
F - TS	0.00930983	0.134739	71	0.0690954	0.997371	Superior occiptal gyrus left	positive
M - TS	-0.234841	0.133437	71	-1.75995	0.190551	Superior occiptal gyrus left	negative
F - M	0.203551	0.114723	71	1.77428	0.185599	Superior occipital gyrus right	positive
F - TS	-0.0625305	0.14654	71	-0.426713	0.90465	Superior occipital gyrus right	negative
M - TS	-0.266081	0.145124	71	-1.83348	0.166144	Superior occipital gyrus right	negative
F - M	0.191667	0.0945381	71	2.0274	0.113064	Middle occipital gyrus left	positive
F - TS	-0.0243554	0.120757	71	-0.20169	0.977831	Middle occipital gyrus left	negative
M - TS	-0.216022	0.11959	71	-1.80636	0.17486	Middle occipital gyrus left	negative
F - M	0.174987	0.0962121	71	1.81876	0.170834	Middle occipital gyrus right	positive
F - TS	-0.0403761	0.122895	71	-0.328541	0.942286	Middle occipital gyrus right	negative
M - TS	-0.215363	0.121708	71	-1.76951	0.187237	Middle occipital gyrus right	negative
F - M	-0.0378694	0.107302	71	-0.352923	0.933713	Inferior occiptal gyrus left	negative
F - TS	-0.166437	0.137061	71	-1.21432	0.448715	Inferior occiptal gyrus left	negative
M - TS	-0.128567	0.135737	71	-0.947181	0.612452	Inferior occiptal gyrus left	negative
F - M	-0.0783964	0.111554	71	-0.702769	0.762641	Inferior occipital gyrus right	negative
F - TS	-0.283566	0.142491	71	-1.99005	0.122081	Inferior occipital gyrus right	negative
M - TS	-0.205169	0.141114	71	-1.45392	0.31923	Inferior occipital gyrus right	negative
F - M	-0.0933899	0.0918369	71	-1.01691	0.568713	Fusiform gyrus left	negative
F - TS	-0.246545	0.117307	71	-2.10171	0.0967057	Fusiform gyrus left	negative
M - TS	-0.153155	0.116173	71	-1.31834	0.389786	Fusiform gyrus left	negative
F - M	-0.179113	0.121012	71	-1.48012	0.306508	Fusiform gyrus right	negative
F - TS	-0.408117	0.154573	71	-2.64029	0.0271662	Fusiform gyrus right	negative
M - TS	-0.229005	0.153079	71	-1.49599	0.298955	Fusiform gyrus right	negative
F - M	-0.086726	0.102534	71	-0.845828	0.67593	Postcentral gyrus left	negative
F - TS	0.237393	0.13097	71	1.81257	0.172833	Postcentral gyrus left	positive
M - TS	0.324119	0.129704	71	2.4989	0.0387734	Postcentral gyrus left	positive
F - M	0.0280037	0.103779	71	0.26984	0.960679	Postcentral gyrus right	positive
F - TS	0.271811	0.13256	71	2.05047	0.107766	Postcentral gyrus right	positive
M - TS	0.243807	0.131279	71	1.85716	0.158801	Postcentral gyrus right	positive
F - M	-0.0316307	0.1174	71	-0.269427	0.960797	Superior parietal gyrus left	negative
F - TS	0.153898	0.149959	71	1.02626	0.562873	Superior parietal gyrus left	positive
M - TS	0.185528	0.14851	71	1.24926	0.428506	Superior parietal gyrus left	positive
F - M	0.0607983	0.111352	71	0.546001	0.848847	Superior parietal gyrus right	positive
F - TS	0.2934	0.142234	71	2.0628	0.105016	Superior parietal gyrus right	positive
M - TS	0.232601	0.140859	71	1.6513	0.231197	Superior parietal gyrus right	positive
F - M	0.0553325	0.0991938	71	0.557822	0.842799	Inferior parietal lobule left	positive
F - TS	0.274544	0.126704	71	2.16682	0.0840026	Inferior parietal lobule left	positive
M - TS	0.219212	0.125479	71	1.74699	0.195107	Inferior parietal lobule left	positive
F - M	-0.00122966	0.0843036	71	-0.014586	0.999883	Inferior parietal lobule right	negative
F - TS	0.190616	0.107684	71	1.77014	0.187019	Inferior parietal lobule right	positive
M - TS	0.191846	0.106643	71	1.79895	0.177299	Inferior parietal lobule right	positive
F - M	0.0589715	0.114583	71	0.514663	0.864458	Supramarginal gyrus left	positive
F - TS	0.203593	0.146361	71	1.39104	0.350997	Supramarginal gyrus left	positive
M - TS	0.144622	0.144946	71	0.997762	0.580696	Supramarginal gyrus left	positive
F - M	0.0420795	0.10361	71	0.406132	0.91321	Supramarginal gyrus right	positive
F - TS	0.252342	0.132345	71	1.9067	0.144241	Supramarginal gyrus right	positive
M - TS	0.210262	0.131066	71	1.60425	0.250528	Supramarginal gyrus right	positive
F - M	0.0535311	0.0937371	71	0.571076	0.835918	Angular gyrus left	positive
F - TS	0.145992	0.119734	71	1.21931	0.44581	Angular gyrus left	positive
M - TS	0.092461	0.118577	71	0.779757	0.716616	Angular gyrus left	positive
F - M	0.108543	0.105327	71	1.03053	0.560211	Angular gyrus right	positive
F - TS	0.229463	0.134538	71	1.70556	0.210205	Angular gyrus right	positive
M - TS	0.12092	0.133238	71	0.907551	0.637349	Angular gyrus right	positive
F - M	0.113897	0.103586	71	1.09955	0.517515	Precuneus left	positive
F - TS	0.0305586	0.132314	71	0.230956	0.971035	Precuneus left	positive
M - TS	-0.0833385	0.131035	71	-0.636002	0.800818	Precuneus left	negative
F - M	0.0809424	0.11245	71	0.719809	0.752616	Precuneus right	positive
F - TS	-0.102721	0.143636	71	-0.715143	0.755371	Precuneus right	negative
M - TS	-0.183663	0.142248	71	-1.29114	0.404824	Precuneus right	negative
F - M	0.0218635	0.0941028	71	0.232337	0.970693	Paracentral lobule left	positive
F - TS	0.397782	0.120201	71	3.30931	0.0041521	Paracentral lobule left	positive
M - TS	0.375919	0.119039	71	3.15794	0.00652125	Paracentral lobule left	positive
F - M	-0.0322349	0.103341	71	-0.311927	0.947819	Paracentral lobule right	negative
F - TS	0.250618	0.132001	71	1.89861	0.146547	Paracentral lobule right	positive
M - TS	0.282853	0.130726	71	2.16372	0.0845747	Paracentral lobule right	positive
F - M	-0.124786	0.102072	71	-1.22252	0.443937	Caudate left	negative
F - TS	-0.115894	0.130381	71	-0.888888	0.649052	Caudate left	negative
M - TS	0.00889208	0.129121	71	0.0688664	0.997389	Caudate left	positive
F - M	-0.133583	0.0913009	71	-1.46311	0.314735	Caudate right	negative
F - TS	-0.129225	0.116622	71	-1.10807	0.5123	Caudate right	negative
M - TS	0.00435812	0.115495	71	0.0377343	0.999215	Caudate right	positive
F - M	-0.165309	0.0974342	71	-1.69662	0.213568	Putamen left	negative
F - TS	-0.00626416	0.124456	71	-0.0503322	0.998604	Putamen left	negative
M - TS	0.159045	0.123253	71	1.29039	0.405246	Putamen left	positive
F - M	-0.252496	0.106231	71	-2.37685	0.0520545	Putamen right	negative
F - TS	0.0913959	0.135693	71	0.673547	0.77958	Putamen right	positive
M - TS	0.343892	0.134382	71	2.55907	0.0333891	Putamen right	positive
F - M	-0.147957	0.0925996	71	-1.59781	0.253252	Pallidum left	negative
F - TS	-0.0493133	0.118281	71	-0.416917	0.908767	Pallidum left	negative
M - TS	0.0986435	0.117138	71	0.842116	0.678237	Pallidum left	positive
F - M	-0.262731	0.0987438	71	-2.66073	0.0257717	Pallidum right	negative
F - TS	-0.0364614	0.126129	71	-0.28908	0.955009	Pallidum right	negative
M - TS	0.226269	0.12491	71	1.81146	0.173196	Pallidum right	positive
F - M	0.0346438	0.108743	71	0.318585	0.945632	Thalamus left	positive
F - TS	-0.0981537	0.138901	71	-0.706645	0.76037	Thalamus left	negative
M - TS	-0.132797	0.137559	71	-0.965388	0.601011	Thalamus left	negative
F - M	-0.0187922	0.114297	71	-0.164416	0.985211	Thalamus sright	negative
F - TS	-0.117889	0.145996	71	-0.80748	0.699649	Thalamus sright	negative
M - TS	-0.0990966	0.144585	71	-0.685386	0.772757	Thalamus sright	negative
F - M	-0.0324168	0.100167	71	-0.323628	0.943949	Heschl gyrus left	negative
F - TS	0.0543703	0.127947	71	0.424944	0.905399	Heschl gyrus left	positive
M - TS	0.0867871	0.12671	71	0.684925	0.773024	Heschl gyrus left	positive
F - M	-0.0213755	0.1023	71	-0.208949	0.976227	Heschl gyrus right	negative
F - TS	0.00826617	0.130672	71	0.0632591	0.997796	Heschl gyrus right	positive
M - TS	0.0296417	0.129409	71	0.229055	0.971503	Heschl gyrus right	positive
F - M	-0.000771886	0.0930025	71	-0.00829963	0.999962	Superior temporal gyrus left	negative
F - TS	0.028257	0.118795	71	0.237863	0.969305	Superior temporal gyrus left	positive
M - TS	0.0290289	0.117647	71	0.246745	0.96701	Superior temporal gyrus left	positive
F - M	-0.0511173	0.115267	71	-0.443468	0.897434	Superior temporal gyrus right	negative
F - TS	0.000839476	0.147235	71	0.00570161	0.999982	Superior temporal gyrus right	positive
M - TS	0.0519568	0.145812	71	0.356327	0.932474	Superior temporal gyrus right	positive
F - M	0.126562	0.0899208	71	1.40748	0.342528	Temporal pole (middle) left	positive
F - TS	0.206687	0.114859	71	1.79948	0.177123	Temporal pole (middle) left	positive
M - TS	0.0801253	0.113749	71	0.704404	0.761684	Temporal pole (middle) left	positive
F - M	-0.0185951	0.0974586	71	-0.1908	0.980136	Temporal ple (superior) right	negative
F - TS	0.151537	0.124487	71	1.21729	0.446986	Temporal ple (superior) right	positive
M - TS	0.170132	0.123284	71	1.38	0.356751	Temporal ple (superior) right	positive
F - M	0.179363	0.0969462	71	1.85013	0.160955	Middle tempral gyrus left	positive
F - TS	0.17149	0.123833	71	1.38485	0.354217	Middle tempral gyrus left	positive
M - TS	-0.00787384	0.122636	71	-0.0642049	0.99773	Middle tempral gyrus left	negative
F - M	0.107686	0.120313	71	0.895045	0.645193	Middle temporal gyrus right	positive
F - TS	0.151799	0.15368	71	0.987761	0.586966	Middle temporal gyrus right	positive
M - TS	0.0441139	0.152195	71	0.289851	0.954774	Middle temporal gyrus right	positive
F - M	0.100173	0.100516	71	0.996592	0.581429	Temporal pole (middle) left	positive
F - TS	0.142889	0.128392	71	1.11291	0.509344	Temporal pole (middle) left	positive
M - TS	0.0427159	0.127152	71	0.335945	0.939739	Temporal pole (middle) left	positive
F - M	0.0591596	0.0887484	71	0.666599	0.783557	Temporal pole (middle) right	positive
F - TS	0.188806	0.113362	71	1.66552	0.225563	Temporal pole (middle) right	positive
M - TS	0.129646	0.112266	71	1.15481	0.483973	Temporal pole (middle) right	positive
F - M	0.0858951	0.0862297	71	0.99612	0.581725	Inferior temporal gyrus left	positive
F - TS	0.17779	0.110144	71	1.61415	0.246372	Inferior temporal gyrus left	positive
M - TS	0.0918944	0.10908	71	0.84245	0.678029	Inferior temporal gyrus left	positive
F - M	0.0164518	0.098213	71	0.167511	0.984653	Inferior temporal gyrus right	positive
F - TS	0.0661208	0.125451	71	0.527065	0.858356	Inferior temporal gyrus right	positive
M - TS	0.049669	0.124239	71	0.399787	0.91578	Inferior temporal gyrus right	positive

## Sheet: RightCalcarineNoGlobal
contrast	estimate	SE	df	t.ratio	p.value	Variable	direction
F - M	0.0486854	0.103585	71	0.470004	0.88557	Precentral gyrus left	positive
F - TS	0.255129	0.132313	71	1.92822	0.138243	Precentral gyrus left	positive
M - TS	0.206443	0.131034	71	1.57549	0.262857	Precentral gyrus left	positive
F - M	0.0293837	0.0991342	71	0.296403	0.952758	Precentral gyrus right	positive
F - TS	0.250974	0.126628	71	1.98198	0.124103	Precentral gyrus right	positive
M - TS	0.22159	0.125404	71	1.76701	0.188099	Precentral gyrus right	positive
F - M	-0.0916099	0.105144	71	-0.871277	0.660069	Superior frontal gyrus (dorsal) left	negative
F - TS	-0.14842	0.134305	71	-1.1051	0.514114	Superior frontal gyrus (dorsal) left	negative
M - TS	-0.0568105	0.133007	71	-0.427124	0.904476	Superior frontal gyrus (dorsal) left	negative
F - M	-0.056538	0.0877617	71	-0.644221	0.796223	Superior frontal gyrus (dorsal) right	negative
F - TS	-0.166618	0.112101	71	-1.48632	0.303544	Superior frontal gyrus (dorsal) right	negative
M - TS	-0.11008	0.111018	71	-0.991555	0.584586	Superior frontal gyrus (dorsal) right	negative
F - M	-0.0265393	0.113447	71	-0.233935	0.970295	Orbitofrontal cortex (superior) left	negative
F - TS	-0.0506223	0.14491	71	-0.349335	0.935008	Orbitofrontal cortex (superior) left	negative
M - TS	-0.024083	0.14351	71	-0.167814	0.984598	Orbitofrontal cortex (superior) left	negative
F - M	-0.160911	0.110394	71	-1.45761	0.31742	Orbitofrontal cortex (superior) right	negative
F - TS	0.125262	0.14101	71	0.888321	0.649407	Orbitofrontal cortex (superior) right	positive
M - TS	0.286173	0.139647	71	2.04926	0.108039	Orbitofrontal cortex (superior) right	positive
F - M	-0.0383466	0.102798	71	-0.373029	0.926249	Middle frontal gyrus left	negative
F - TS	-0.0523487	0.131308	71	-0.398672	0.916228	Middle frontal gyrus left	negative
M - TS	-0.014002	0.130039	71	-0.107676	0.993629	Middle frontal gyrus left	negative
F - M	-0.0630879	0.0934734	71	-0.674929	0.778787	Middle frontal gyrus right	negative
F - TS	-0.0467594	0.119397	71	-0.39163	0.919035	Middle frontal gyrus right	negative
M - TS	0.0163285	0.118243	71	0.138092	0.989543	Middle frontal gyrus right	positive
F - M	-0.00962862	0.113205	71	-0.0850545	0.99602	Orbitofrontal cortex (middle) left	negative
F - TS	0.0490072	0.144601	71	0.338913	0.938704	Orbitofrontal cortex (middle) left	positive
M - TS	0.0586359	0.143204	71	0.409457	0.91185	Orbitofrontal cortex (middle) left	positive
F - M	-0.128488	0.112979	71	-1.13727	0.494547	Orbitofrontal cortex (middle) right	negative
F - TS	-0.00483664	0.144313	71	-0.033515	0.999381	Orbitofrontal cortex (middle) right	negative
M - TS	0.123651	0.142918	71	0.865188	0.663871	Orbitofrontal cortex (middle) right	positive
F - M	0.133115	0.0993654	71	1.33965	0.378197	Inferior frontal gyrus (opercular) left	positive
F - TS	0.0171258	0.126923	71	0.134931	0.990014	Inferior frontal gyrus (opercular) left	positive
M - TS	-0.115989	0.125696	71	-0.92277	0.627793	Inferior frontal gyrus (opercular) left	negative
F - M	-0.0557095	0.091242	71	-0.610569	0.81483	Inferior frontal gyrus (opercular) right	negative
F - TS	-0.148366	0.116547	71	-1.27302	0.414998	Inferior frontal gyrus (opercular) right	negative
M - TS	-0.0926568	0.11542	71	-0.802777	0.702539	Inferior frontal gyrus (opercular) right	negative
F - M	0.0430066	0.0993794	71	0.432751	0.902075	Inferior frontal gyrus (triangular) left	positive
F - TS	0.0932265	0.126941	71	0.734409	0.743948	Inferior frontal gyrus (triangular) left	positive
M - TS	0.0502199	0.125714	71	0.399477	0.915905	Inferior frontal gyrus (triangular) left	positive
F - M	0.0615362	0.09011	71	0.6829	0.774195	Inferior frontal gyrus (tirangular) right	positive
F - TS	0.0596586	0.115101	71	0.518316	0.862671	Inferior frontal gyrus (tirangular) right	positive
M - TS	-0.00187758	0.113988	71	-0.0164716	0.99985	Inferior frontal gyrus (tirangular) right	negative
F - M	-0.0356292	0.103576	71	-0.34399	0.936916	Orbitofrontal cortex (inferior) left	negative
F - TS	0.137181	0.132302	71	1.03688	0.556252	Orbitofrontal cortex (inferior) left	positive
M - TS	0.172811	0.131023	71	1.31893	0.389459	Orbitofrontal cortex (inferior) left	positive
F - M	-0.0551539	0.101318	71	-0.544367	0.849677	Orbitofrontal cortex (inferior) right	negative
F - TS	0.0171172	0.129417	71	0.132265	0.990403	Orbitofrontal cortex (inferior) right	positive
M - TS	0.0722711	0.128166	71	0.563888	0.839663	Orbitofrontal cortex (inferior) right	positive
F - M	-0.0180415	0.105554	71	-0.170923	0.984027	Rolandic operculum left	negative
F - TS	0.084146	0.134827	71	0.624102	0.807414	Rolandic operculum left	positive
M - TS	0.102188	0.133524	71	0.76531	0.725385	Rolandic operculum left	positive
F - M	-0.0354316	0.102217	71	-0.346632	0.935976	Rolandic operculum right	negative
F - TS	0.111885	0.130565	71	0.856924	0.669025	Rolandic operculum right	positive
M - TS	0.147316	0.129304	71	1.1393	0.493314	Rolandic operculum right	positive
F - M	-0.0361616	0.0966249	71	-0.374247	0.925786	Supplementary motor area left	negative
F - TS	0.114031	0.123422	71	0.923911	0.627076	Supplementary motor area left	positive
M - TS	0.150193	0.12223	71	1.22878	0.440309	Supplementary motor area left	positive
F - M	-0.0909748	0.106554	71	-0.853789	0.670977	Supplementary motor area right	negative
F - TS	0.0612227	0.136106	71	0.449818	0.894643	Supplementary motor area right	positive
M - TS	0.152198	0.13479	71	1.12914	0.499466	Supplementary motor area right	positive
F - M	-0.0421131	0.0966868	71	-0.435563	0.900866	Olfactory left	negative
F - TS	-0.0203443	0.123502	71	-0.164729	0.985155	Olfactory left	negative
M - TS	0.0217688	0.122308	71	0.177984	0.982692	Olfactory left	positive
F - M	-0.109257	0.101157	71	-1.08007	0.529487	Olfactory right	negative
F - TS	-0.0451092	0.129212	71	-0.34911	0.935089	Olfactory right	negative
M - TS	0.0641477	0.127963	71	0.501298	0.870921	Olfactory right	positive
F - M	-0.063412	0.0973192	71	-0.651587	0.792078	Superior frontal gyrus (medial) left	negative
F - TS	-0.202643	0.124309	71	-1.63015	0.239756	Superior frontal gyrus (medial) left	negative
M - TS	-0.139231	0.123108	71	-1.13097	0.498361	Superior frontal gyrus (medial) left	negative
F - M	-0.0948606	0.0916975	71	-1.0345	0.55774	Superior frontal gyrus (medial) right	negative
F - TS	-0.147081	0.117129	71	-1.25573	0.424812	Superior frontal gyrus (medial) right	negative
M - TS	-0.0522209	0.115997	71	-0.450194	0.894477	Superior frontal gyrus (medial) right	negative
F - M	-0.0171709	0.103169	71	-0.166434	0.984848	Orbitofrontal cortex (medial) left	negative
F - TS	-0.144303	0.131782	71	-1.09501	0.520295	Orbitofrontal cortex (medial) left	negative
M - TS	-0.127132	0.130508	71	-0.974129	0.595521	Orbitofrontal cortex (medial) left	negative
F - M	-0.132748	0.102792	71	-1.29142	0.404671	Orbitofrontal cortex (medial) right	negative
F - TS	-0.0714339	0.1313	71	-0.54405	0.849837	Orbitofrontal cortex (medial) right	negative
M - TS	0.0613139	0.130031	71	0.471532	0.884871	Orbitofrontal cortex (medial) right	positive
F - M	0.00447506	0.109427	71	0.0408954	0.999078	Rectus gyrus left	positive
F - TS	0.0326029	0.139775	71	0.233252	0.970465	Rectus gyrus left	positive
M - TS	0.0281278	0.138424	71	0.2032	0.977502	Rectus gyrus left	positive
F - M	-0.170396	0.112829	71	-1.51021	0.292282	Rectus gyrus right	negative
F - TS	-0.0147596	0.144121	71	-0.102411	0.994235	Rectus gyrus right	negative
M - TS	0.155637	0.142728	71	1.09044	0.523104	Rectus gyrus right	positive
F - M	-0.165888	0.0978969	71	-1.69451	0.214366	Insula left	negative
F - TS	0.00768294	0.125047	71	0.0614403	0.997921	Insula left	positive
M - TS	0.173571	0.123839	71	1.40159	0.34555	Insula left	positive
F - M	-0.195088	0.0992583	71	-1.96545	0.128323	Insula right	negative
F - TS	-0.132013	0.126786	71	-1.04122	0.553551	Insula right	negative
M - TS	0.0630749	0.125561	71	0.502345	0.870419	Insula right	positive
F - M	-0.17562	0.103345	71	-1.69936	0.212534	Anterior cingulate gyrus left	negative
F - TS	-0.232906	0.132006	71	-1.76435	0.189019	Anterior cingulate gyrus left	negative
M - TS	-0.0572853	0.130731	71	-0.438193	0.899729	Anterior cingulate gyrus left	negative
F - M	-0.205845	0.0905392	71	-2.27355	0.0661699	Anterior cingulate gyrus right	negative
F - TS	-0.215436	0.115649	71	-1.86285	0.157076	Anterior cingulate gyrus right	negative
M - TS	-0.00959115	0.114531	71	-0.0837426	0.996141	Anterior cingulate gyrus right	negative
F - M	-0.18793	0.100414	71	-1.87156	0.15446	Middle cingulate gyrus left	negative
F - TS	-0.0376751	0.128262	71	-0.293735	0.953584	Middle cingulate gyrus left	negative
M - TS	0.150255	0.127023	71	1.1829	0.467209	Middle cingulate gyrus left	positive
F - M	-0.208063	0.110265	71	-1.88693	0.149924	Middle cingulate gyrus right	negative
F - TS	-0.106098	0.140846	71	-0.753295	0.732635	Middle cingulate gyrus right	negative
M - TS	0.101964	0.139485	71	0.731007	0.745974	Middle cingulate gyrus right	positive
F - M	-0.175581	0.0885531	71	-1.98278	0.123902	Posterior cingulate gyrus left	negative
F - TS	-0.279033	0.113112	71	-2.46687	0.0419373	Posterior cingulate gyrus left	negative
M - TS	-0.103452	0.112019	71	-0.923526	0.627318	Posterior cingulate gyrus left	negative
F - M	-0.196431	0.0879956	71	-2.23228	0.0726474	Posterior cingulate gyrus right	negative
F - TS	-0.247141	0.1124	71	-2.19877	0.0782896	Posterior cingulate gyrus right	negative
M - TS	-0.0507106	0.111314	71	-0.455565	0.892091	Posterior cingulate gyrus right	negative
F - M	-0.254331	0.0905689	71	-2.80815	0.0174628	Hippocampus left	negative
F - TS	-0.142457	0.115687	71	-1.2314	0.438789	Hippocampus left	negative
M - TS	0.111874	0.114569	71	0.976475	0.594048	Hippocampus left	positive
F - M	-0.20119	0.0863963	71	-2.32869	0.0582784	Hippocampus right	negative
F - TS	-0.183902	0.110357	71	-1.66643	0.225205	Hippocampus right	negative
M - TS	0.0172882	0.109291	71	0.158186	0.986302	Hippocampus right	positive
F - M	-0.19479	0.0916534	71	-2.12529	0.0919362	ParaHippocampal gyrus left	negative
F - TS	-0.0796361	0.117072	71	-0.680231	0.775735	ParaHippocampal gyrus left	negative
M - TS	0.115154	0.115941	71	0.993213	0.583547	ParaHippocampal gyrus left	positive
F - M	-0.192804	0.0979828	71	-1.96773	0.127735	ParaHippocampal gyrus right	negative
F - TS	-0.169916	0.125157	71	-1.35763	0.368559	ParaHippocampal gyrus right	negative
M - TS	0.0228873	0.123947	71	0.184653	0.981383	ParaHippocampal gyrus right	positive
F - M	-0.0551467	0.0929147	71	-0.59352	0.824038	Amygdala left	negative
F - TS	0.064878	0.118683	71	0.546648	0.848518	Amygdala left	positive
M - TS	0.120025	0.117536	71	1.02117	0.566052	Amygdala left	positive
F - M	-0.053321	0.0868091	71	-0.614233	0.812831	Amygdala right	negative
F - TS	-0.032579	0.110884	71	-0.29381	0.95356	Amygdala right	negative
M - TS	0.020742	0.109813	71	0.188885	0.980529	Amygdala right	positive
F - M	-0.021902	0.113952	71	-0.192205	0.979846	Calcarine cortex left	negative
F - TS	-0.0624269	0.145554	71	-0.42889	0.903725	Calcarine cortex left	negative
M - TS	-0.0405248	0.144148	71	-0.281134	0.957393	Calcarine cortex left	negative
F - M	0.0750238	0.0966316	71	0.77639	0.718664	Cuneus left	positive
F - TS	0.0697574	0.123431	71	0.565153	0.839006	Cuneus left	positive
M - TS	-0.00526642	0.122238	71	-0.0430833	0.998977	Cuneus left	negative
F - M	0.00524389	0.101433	71	0.0516981	0.998528	Cuneus right	positive
F - TS	0.0155242	0.129564	71	0.119819	0.992117	Cuneus right	positive
M - TS	0.0102803	0.128312	71	0.08012	0.996467	Cuneus right	positive
F - M	0.0131402	0.094531	71	0.139004	0.989406	Lingual gyrus left	positive
F - TS	-0.0620583	0.120748	71	-0.513949	0.864806	Lingual gyrus left	negative
M - TS	-0.0751985	0.119581	71	-0.62885	0.80479	Lingual gyrus left	negative
F - M	-0.144633	0.106693	71	-1.3556	0.369639	Lingual gyrus right	negative
F - TS	-0.256798	0.136282	71	-1.88431	0.15069	Lingual gyrus right	negative
M - TS	-0.112166	0.134965	71	-0.83107	0.685088	Lingual gyrus right	negative
F - M	0.217017	0.0972402	71	2.23176	0.0727316	Superior occiptal gyrus left	positive
F - TS	0.0245123	0.124208	71	0.197348	0.978765	Superior occiptal gyrus left	positive
M - TS	-0.192505	0.123008	71	-1.56498	0.26746	Superior occiptal gyrus left	negative
F - M	0.116487	0.102415	71	1.1374	0.494465	Superior occipital gyrus right	positive
F - TS	-0.0683217	0.130818	71	-0.522264	0.86073	Superior occipital gyrus right	negative
M - TS	-0.184809	0.129554	71	-1.4265	0.332873	Superior occipital gyrus right	negative
F - M	0.156412	0.0940938	71	1.6623	0.226828	Middle occipital gyrus left	positive
F - TS	-0.0508145	0.120189	71	-0.422787	0.906309	Middle occipital gyrus left	negative
M - TS	-0.207227	0.119028	71	-1.74099	0.197243	Middle occipital gyrus left	negative
F - M	0.100425	0.0862465	71	1.16439	0.47823	Middle occipital gyrus right	positive
F - TS	-0.0916512	0.110166	71	-0.831939	0.68455	Middle occipital gyrus right	negative
M - TS	-0.192076	0.109101	71	-1.76053	0.190346	Middle occipital gyrus right	negative
F - M	-0.0554573	0.106944	71	-0.518565	0.862549	Inferior occiptal gyrus left	negative
F - TS	-0.226368	0.136603	71	-1.65712	0.228878	Inferior occiptal gyrus left	negative
M - TS	-0.170911	0.135283	71	-1.26336	0.420468	Inferior occiptal gyrus left	negative
F - M	-0.101818	0.107737	71	-0.945063	0.613783	Inferior occipital gyrus right	negative
F - TS	-0.318108	0.137616	71	-2.31156	0.0606394	Inferior occipital gyrus right	negative
M - TS	-0.21629	0.136286	71	-1.58703	0.257862	Inferior occipital gyrus right	negative
F - M	-0.152964	0.082449	71	-1.85525	0.159385	Fusiform gyrus left	negative
F - TS	-0.246946	0.105315	71	-2.34483	0.056126	Fusiform gyrus left	negative
M - TS	-0.0939824	0.104297	71	-0.901101	0.641396	Fusiform gyrus left	negative
F - M	-0.224648	0.102037	71	-2.20164	0.0777924	Fusiform gyrus right	negative
F - TS	-0.365331	0.130335	71	-2.80301	0.0177057	Fusiform gyrus right	negative
M - TS	-0.140683	0.129076	71	-1.08993	0.523417	Fusiform gyrus right	negative
F - M	-0.0488358	0.102527	71	-0.476321	0.882669	Postcentral gyrus left	negative
F - TS	0.276248	0.130962	71	2.10938	0.0951329	Postcentral gyrus left	positive
M - TS	0.325084	0.129696	71	2.50651	0.0380537	Postcentral gyrus left	positive
F - M	-0.0133843	0.101561	71	-0.131786	0.990472	Postcentral gyrus right	negative
F - TS	0.322741	0.129728	71	2.48784	0.0398424	Postcentral gyrus right	positive
M - TS	0.336126	0.128474	71	2.61629	0.0288882	Postcentral gyrus right	positive
F - M	-0.0866376	0.111231	71	-0.778898	0.717138	Superior parietal gyrus left	negative
F - TS	0.12124	0.142079	71	0.853327	0.671265	Superior parietal gyrus left	positive
M - TS	0.207878	0.140706	71	1.47739	0.307822	Superior parietal gyrus left	positive
F - M	-0.0459921	0.10583	71	-0.434586	0.901286	Superior parietal gyrus right	negative
F - TS	0.157987	0.13518	71	1.16872	0.475648	Superior parietal gyrus right	positive
M - TS	0.203979	0.133874	71	1.52367	0.286054	Superior parietal gyrus right	positive
F - M	0.00546172	0.110098	71	0.0496078	0.998644	Inferior parietal lobule left	positive
F - TS	0.299278	0.140632	71	2.12809	0.0913824	Inferior parietal lobule left	positive
M - TS	0.293816	0.139273	71	2.10964	0.0950799	Inferior parietal lobule left	positive
F - M	-0.0313015	0.0938021	71	-0.333698	0.940518	Inferior parietal lobule right	negative
F - TS	0.167115	0.119817	71	1.39475	0.349074	Inferior parietal lobule right	positive
M - TS	0.198416	0.118659	71	1.67216	0.222964	Inferior parietal lobule right	positive
F - M	0.0286881	0.124729	71	0.230003	0.97127	Supramarginal gyrus left	positive
F - TS	0.237886	0.159321	71	1.49312	0.300313	Supramarginal gyrus left	positive
M - TS	0.209198	0.157782	71	1.32587	0.38567	Supramarginal gyrus left	positive
F - M	-0.0085347	0.113178	71	-0.0754095	0.99687	Supramarginal gyrus right	negative
F - TS	0.241145	0.144566	71	1.66805	0.224567	Supramarginal gyrus right	positive
M - TS	0.249679	0.143169	71	1.74394	0.196191	Supramarginal gyrus right	positive
F - M	-0.0106951	0.102543	71	-0.104299	0.994021	Angular gyrus left	negative
F - TS	0.136012	0.130982	71	1.0384	0.555305	Angular gyrus left	positive
M - TS	0.146708	0.129716	71	1.13099	0.498348	Angular gyrus left	positive
F - M	-0.00211136	0.110605	71	-0.0190892	0.999799	Angular gyrus right	negative
F - TS	0.110851	0.14128	71	0.784617	0.713654	Angular gyrus right	positive
M - TS	0.112962	0.139915	71	0.807364	0.69972	Angular gyrus right	positive
F - M	0.00815977	0.0943818	71	0.0864549	0.995888	Precuneus left	positive
F - TS	0.0072936	0.120557	71	0.060499	0.997984	Precuneus left	positive
M - TS	-0.000866175	0.119392	71	-0.00725487	0.999971	Precuneus left	negative
F - M	-0.0386444	0.105267	71	-0.367109	0.928484	Precuneus right	negative
F - TS	-0.0954997	0.134461	71	-0.71024	0.758259	Precuneus right	negative
M - TS	-0.0568553	0.133162	71	-0.426964	0.904543	Precuneus right	negative
F - M	-0.0215804	0.0917559	71	-0.235193	0.969979	Paracentral lobule left	negative
F - TS	0.323575	0.117203	71	2.76081	0.0198221	Paracentral lobule left	positive
M - TS	0.345156	0.11607	71	2.97367	0.011072	Paracentral lobule left	positive
F - M	-0.102739	0.100631	71	-1.02095	0.566191	Paracentral lobule right	negative
F - TS	0.203788	0.128539	71	1.58542	0.258557	Paracentral lobule right	positive
M - TS	0.306527	0.127297	71	2.40797	0.0483434	Paracentral lobule right	positive
F - M	-0.153022	0.107315	71	-1.42591	0.333168	Caudate left	negative
F - TS	-0.120112	0.137077	71	-0.876232	0.656972	Caudate left	negative
M - TS	0.0329102	0.135753	71	0.242428	0.968135	Caudate left	positive
F - M	-0.146793	0.096029	71	-1.52863	0.283777	Caudate right	negative
F - TS	-0.177595	0.122661	71	-1.44784	0.322225	Caudate right	negative
M - TS	-0.0308012	0.121476	71	-0.253558	0.965197	Caudate right	negative
F - M	-0.135549	0.102134	71	-1.32717	0.384961	Putamen left	negative
F - TS	0.0561107	0.130459	71	0.430101	0.903208	Putamen left	positive
M - TS	0.19166	0.129198	71	1.48345	0.304914	Putamen left	positive
F - M	-0.271776	0.106249	71	-2.55791	0.0334859	Putamen right	negative
F - TS	0.0604128	0.135716	71	0.445143	0.896701	Putamen right	positive
M - TS	0.332189	0.134404	71	2.47156	0.0414605	Putamen right	positive
F - M	-0.1454	0.0963239	71	-1.50949	0.292617	Pallidum left	negative
F - TS	0.0465891	0.123038	71	0.378656	0.924098	Pallidum left	positive
M - TS	0.191989	0.121849	71	1.57563	0.262794	Pallidum left	positive
F - M	-0.280211	0.0997321	71	-2.80964	0.0173928	Pallidum right	negative
F - TS	0.00827902	0.127391	71	0.0649888	0.997674	Pallidum right	positive
M - TS	0.28849	0.12616	71	2.28669	0.0642112	Pallidum right	positive
F - M	-0.0231801	0.107432	71	-0.215765	0.974671	Thalamus left	negative
F - TS	-0.00775352	0.137227	71	-0.0565014	0.998242	Thalamus left	negative
M - TS	0.0154266	0.135901	71	0.113514	0.992922	Thalamus left	positive
F - M	-0.0673417	0.107051	71	-0.62906	0.804674	Thalamus sright	negative
F - TS	-0.00112625	0.13674	71	-0.00823638	0.999963	Thalamus sright	negative
M - TS	0.0662155	0.135419	71	0.488967	0.876775	Thalamus sright	positive
F - M	-0.0658899	0.103048	71	-0.639413	0.798915	Heschl gyrus left	negative
F - TS	0.153035	0.131626	71	1.16264	0.479278	Heschl gyrus left	positive
M - TS	0.218924	0.130354	71	1.67946	0.220131	Heschl gyrus left	positive
F - M	-0.0460742	0.0993846	71	-0.463595	0.888483	Heschl gyrus right	negative
F - TS	0.0958894	0.126947	71	0.755347	0.7314	Heschl gyrus right	positive
M - TS	0.141964	0.125721	71	1.1292	0.499433	Heschl gyrus right	positive
F - M	-0.0104244	0.0936131	71	-0.111356	0.993188	Superior temporal gyrus left	negative
F - TS	0.07079	0.119575	71	0.592011	0.824845	Superior temporal gyrus left	positive
M - TS	0.0812144	0.11842	71	0.685818	0.772508	Superior temporal gyrus left	positive
F - M	-0.0758733	0.116151	71	-0.653229	0.791151	Superior temporal gyrus right	negative
F - TS	0.029086	0.148364	71	0.196045	0.979041	Superior temporal gyrus right	positive
M - TS	0.104959	0.14693	71	0.714348	0.75584	Superior temporal gyrus right	positive
F - M	0.0627267	0.0995391	71	0.630171	0.804059	Temporal pole (middle) left	positive
F - TS	0.117582	0.127145	71	0.924788	0.626525	Temporal pole (middle) left	positive
M - TS	0.0548554	0.125916	71	0.43565	0.900828	Temporal pole (middle) left	positive
F - M	-0.0728927	0.103655	71	-0.703222	0.762376	Temporal ple (superior) right	negative
F - TS	0.0493472	0.132403	71	0.372706	0.926372	Temporal ple (superior) right	positive
M - TS	0.12224	0.131123	71	0.932253	0.621834	Temporal ple (superior) right	positive
F - M	0.114022	0.10073	71	1.13196	0.497759	Middle tempral gyrus left	positive
F - TS	0.11792	0.128666	71	0.916481	0.631743	Middle tempral gyrus left	positive
M - TS	0.0038978	0.127423	71	0.0305895	0.999484	Middle tempral gyrus left	positive
F - M	0.0337472	0.114144	71	0.295655	0.95299	Middle temporal gyrus right	positive
F - TS	0.0938458	0.1458	71	0.64366	0.796538	Middle temporal gyrus right	positive
M - TS	0.0600986	0.144391	71	0.41622	0.909057	Middle temporal gyrus right	positive
F - M	0.00879758	0.103317	71	0.0851514	0.996011	Temporal pole (middle) left	positive
F - TS	0.0977235	0.13197	71	0.740496	0.740314	Temporal pole (middle) left	positive
M - TS	0.0889259	0.130695	71	0.680408	0.775633	Temporal pole (middle) left	positive
F - M	-0.0129737	0.0980541	71	-0.132311	0.990396	Temporal pole (middle) right	negative
F - TS	0.129056	0.125248	71	1.0304	0.56029	Temporal pole (middle) right	positive
M - TS	0.14203	0.124038	71	1.14505	0.489845	Temporal pole (middle) right	positive
F - M	0.0292839	0.0976973	71	0.299741	0.951715	Inferior temporal gyrus left	positive
F - TS	0.142124	0.124792	71	1.13889	0.493567	Inferior temporal gyrus left	positive
M - TS	0.11284	0.123586	71	0.913049	0.633898	Inferior temporal gyrus left	positive
F - M	-0.0511687	0.0999714	71	-0.511833	0.865836	Inferior temporal gyrus right	negative
F - TS	0.0338291	0.127697	71	0.264917	0.962072	Inferior temporal gyrus right	positive
M - TS	0.0849978	0.126463	71	0.672116	0.780401	Inferior temporal gyrus right	positive

## Sheet: LeftCalcarineGlobal
contrast	estimate	SE	df	t.ratio	p.value	Variable	direction
F - M	-0.0513524	0.0882209	71	-0.582089	0.830124	Precentral gyrus left	negative
F - TS	0.231109	0.112688	71	2.05088	0.107674	Precentral gyrus left	positive
M - TS	0.282461	0.111599	71	2.53104	0.0358098	Precentral gyrus left	positive
F - M	0.0979397	0.0935681	71	1.04672	0.550132	Precentral gyrus right	positive
F - TS	0.290048	0.119518	71	2.42681	0.046208	Precentral gyrus right	positive
M - TS	0.192108	0.118363	71	1.62304	0.242681	Precentral gyrus right	positive
F - M	-0.096763	0.109915	71	-0.880345	0.654399	Superior frontal gyrus (dorsal) left	negative
F - TS	-0.258788	0.140398	71	-1.84324	0.163087	Superior frontal gyrus (dorsal) left	negative
M - TS	-0.162025	0.139041	71	-1.1653	0.477688	Superior frontal gyrus (dorsal) left	negative
F - M	-0.0920525	0.0941027	71	-0.978214	0.592956	Superior frontal gyrus (dorsal) right	negative
F - TS	-0.259925	0.120201	71	-2.16243	0.0848136	Superior frontal gyrus (dorsal) right	negative
M - TS	-0.167873	0.119039	71	-1.41023	0.34112	Superior frontal gyrus (dorsal) right	negative
F - M	0.0587781	0.104546	71	0.562225	0.840525	Orbitofrontal cortex (superior) left	positive
F - TS	-0.114651	0.13354	71	-0.858549	0.668012	Orbitofrontal cortex (superior) left	negative
M - TS	-0.173429	0.132249	71	-1.31138	0.393609	Orbitofrontal cortex (superior) left	negative
F - M	-0.140844	0.106535	71	-1.32204	0.387757	Orbitofrontal cortex (superior) right	negative
F - TS	0.0356953	0.136081	71	0.26231	0.9628	Orbitofrontal cortex (superior) right	positive
M - TS	0.176539	0.134765	71	1.30997	0.394383	Orbitofrontal cortex (superior) right	positive
F - M	0.00953286	0.106994	71	0.0890975	0.995633	Middle frontal gyrus left	positive
F - TS	-0.0408365	0.136667	71	-0.298803	0.952009	Middle frontal gyrus left	negative
M - TS	-0.0503694	0.135346	71	-0.372152	0.926582	Middle frontal gyrus left	negative
F - M	-0.0468382	0.101268	71	-0.462519	0.888969	Middle frontal gyrus right	negative
F - TS	-0.0493958	0.129353	71	-0.381869	0.922857	Middle frontal gyrus right	negative
M - TS	-0.00255756	0.128103	71	-0.0199649	0.99978	Middle frontal gyrus right	negative
F - M	0.0483282	0.102188	71	0.472935	0.884227	Orbitofrontal cortex (middle) left	positive
F - TS	-0.017466	0.130528	71	-0.13381	0.990179	Orbitofrontal cortex (middle) left	negative
M - TS	-0.0657943	0.129267	71	-0.50898	0.867221	Orbitofrontal cortex (middle) left	negative
F - M	-0.132281	0.108524	71	-1.21891	0.446038	Orbitofrontal cortex (middle) right	negative
F - TS	-0.126175	0.138621	71	-0.910213	0.635678	Orbitofrontal cortex (middle) right	negative
M - TS	0.00610616	0.137282	71	0.0444791	0.99891	Orbitofrontal cortex (middle) right	positive
F - M	0.146864	0.0907724	71	1.61794	0.244794	Inferior frontal gyrus (opercular) left	positive
F - TS	0.12937	0.115947	71	1.11577	0.507598	Inferior frontal gyrus (opercular) left	positive
M - TS	-0.0174941	0.114826	71	-0.152353	0.987287	Inferior frontal gyrus (opercular) left	negative
F - M	-0.101221	0.104369	71	-0.969839	0.598215	Inferior frontal gyrus (opercular) right	negative
F - TS	-0.0761931	0.133314	71	-0.571531	0.83568	Inferior frontal gyrus (opercular) right	negative
M - TS	0.0250277	0.132026	71	0.189567	0.980389	Inferior frontal gyrus (opercular) right	positive
F - M	0.118403	0.104931	71	1.12839	0.499923	Inferior frontal gyrus (triangular) left	positive
F - TS	0.234426	0.134032	71	1.74903	0.194385	Inferior frontal gyrus (triangular) left	positive
M - TS	0.116023	0.132737	71	0.874083	0.658315	Inferior frontal gyrus (triangular) left	positive
F - M	0.0650731	0.0942042	71	0.690767	0.769638	Inferior frontal gyrus (tirangular) right	positive
F - TS	0.0907086	0.12033	71	0.75383	0.732314	Inferior frontal gyrus (tirangular) right	positive
M - TS	0.0256355	0.119167	71	0.215122	0.97482	Inferior frontal gyrus (tirangular) right	positive
F - M	0.0985479	0.0989154	71	0.996285	0.581622	Orbitofrontal cortex (inferior) left	positive
F - TS	0.153316	0.126348	71	1.21344	0.449231	Orbitofrontal cortex (inferior) left	positive
M - TS	0.054768	0.125127	71	0.437699	0.899944	Orbitofrontal cortex (inferior) left	positive
F - M	-0.000547367	0.109721	71	-0.00498872	0.999986	Orbitofrontal cortex (inferior) right	negative
F - TS	0.0431089	0.140151	71	0.30759	0.949222	Orbitofrontal cortex (inferior) right	positive
M - TS	0.0436562	0.138796	71	0.314535	0.946967	Orbitofrontal cortex (inferior) right	positive
F - M	-0.0592262	0.100221	71	-0.590956	0.825409	Rolandic operculum left	negative
F - TS	0.0466817	0.128016	71	0.364656	0.9294	Rolandic operculum left	positive
M - TS	0.105908	0.126779	71	0.835376	0.68242	Rolandic operculum left	positive
F - M	-0.0135033	0.103392	71	-0.130602	0.990642	Rolandic operculum right	negative
F - TS	0.0397071	0.132067	71	0.300659	0.951426	Rolandic operculum right	positive
M - TS	0.0532103	0.13079	71	0.406837	0.912923	Rolandic operculum right	positive
F - M	-0.102001	0.09589	71	-1.06373	0.539583	Supplementary motor area left	negative
F - TS	-0.0150884	0.122484	71	-0.123187	0.99167	Supplementary motor area left	negative
M - TS	0.0869123	0.1213	71	0.716507	0.754567	Supplementary motor area left	positive
F - M	-0.128567	0.0963762	71	-1.33401	0.381243	Supplementary motor area right	negative
F - TS	-0.0873073	0.123105	71	-0.709211	0.758863	Supplementary motor area right	negative
M - TS	0.0412599	0.121915	71	0.338432	0.938873	Supplementary motor area right	positive
F - M	0.0655454	0.091858	71	0.713551	0.75631	Olfactory left	positive
F - TS	0.082769	0.117334	71	0.705416	0.761091	Olfactory left	positive
M - TS	0.0172235	0.1162	71	0.148223	0.987963	Olfactory left	positive
F - M	-0.0274105	0.0896044	71	-0.305905	0.949761	Olfactory right	negative
F - TS	0.0828306	0.114455	71	0.723696	0.750315	Olfactory right	positive
M - TS	0.110241	0.113349	71	0.972582	0.596492	Olfactory right	positive
F - M	-0.148515	0.0884268	71	-1.67953	0.220104	Superior frontal gyrus (medial) left	negative
F - TS	-0.211097	0.112951	71	-1.86893	0.155246	Superior frontal gyrus (medial) left	negative
M - TS	-0.0625816	0.111859	71	-0.559468	0.84195	Superior frontal gyrus (medial) left	negative
F - M	-0.171364	0.0821131	71	-2.08692	0.0997991	Superior frontal gyrus (medial) right	negative
F - TS	-0.180659	0.104886	71	-1.72243	0.20396	Superior frontal gyrus (medial) right	negative
M - TS	-0.00929552	0.103872	71	-0.0894898	0.995595	Superior frontal gyrus (medial) right	negative
F - M	0.0484253	0.111402	71	0.434689	0.901242	Orbitofrontal cortex (medial) left	positive
F - TS	-0.0851684	0.142298	71	-0.598521	0.821353	Orbitofrontal cortex (medial) left	negative
M - TS	-0.133594	0.140923	71	-0.947991	0.611943	Orbitofrontal cortex (medial) left	negative
F - M	-0.0611508	0.114944	71	-0.532005	0.855897	Orbitofrontal cortex (medial) right	negative
F - TS	-0.0971826	0.146822	71	-0.661907	0.786231	Orbitofrontal cortex (medial) right	negative
M - TS	-0.0360318	0.145403	71	-0.247806	0.966731	Orbitofrontal cortex (medial) right	negative
F - M	0.0898682	0.104688	71	0.858439	0.66808	Rectus gyrus left	positive
F - TS	-0.062467	0.133722	71	-0.467142	0.886875	Rectus gyrus left	negative
M - TS	-0.152335	0.132429	71	-1.15031	0.486677	Rectus gyrus left	negative
F - M	-0.0711586	0.107504	71	-0.661917	0.786225	Rectus gyrus right	negative
F - TS	-0.0329022	0.137319	71	-0.239605	0.968861	Rectus gyrus right	negative
M - TS	0.0382564	0.135991	71	0.281315	0.95734	Rectus gyrus right	positive
F - M	-0.156492	0.0917314	71	-1.70598	0.210049	Insula left	negative
F - TS	0.0321621	0.117172	71	0.274487	0.959342	Insula left	positive
M - TS	0.188654	0.116039	71	1.62577	0.241555	Insula left	positive
F - M	-0.146345	0.0993102	71	-1.47362	0.309638	Insula right	negative
F - TS	-0.120774	0.126853	71	-0.952082	0.609372	Insula right	negative
M - TS	0.0255713	0.125627	71	0.20355	0.977425	Insula right	positive
F - M	-0.177942	0.104381	71	-1.70473	0.210515	Anterior cingulate gyrus left	negative
F - TS	-0.190628	0.13333	71	-1.42975	0.331238	Anterior cingulate gyrus left	negative
M - TS	-0.0126863	0.132041	71	-0.0960783	0.994924	Anterior cingulate gyrus left	negative
F - M	-0.187324	0.100148	71	-1.87048	0.154782	Anterior cingulate gyrus right	negative
F - TS	-0.224744	0.127922	71	-1.75688	0.191623	Anterior cingulate gyrus right	negative
M - TS	-0.0374194	0.126686	71	-0.295372	0.953078	Anterior cingulate gyrus right	negative
F - M	-0.182528	0.114606	71	-1.59265	0.255454	Middle cingulate gyrus left	negative
F - TS	-0.107577	0.146391	71	-0.734863	0.743677	Middle cingulate gyrus left	negative
M - TS	0.0749503	0.144976	71	0.516984	0.863324	Middle cingulate gyrus left	positive
F - M	-0.159988	0.116984	71	-1.3676	0.36327	Middle cingulate gyrus right	negative
F - TS	-0.158094	0.149429	71	-1.05799	0.543135	Middle cingulate gyrus right	negative
M - TS	0.00189349	0.147984	71	0.0127952	0.99991	Middle cingulate gyrus right	positive
F - M	-0.116398	0.100023	71	-1.16371	0.478637	Posterior cingulate gyrus left	negative
F - TS	-0.331998	0.127763	71	-2.59855	0.0302227	Posterior cingulate gyrus left	negative
M - TS	-0.2156	0.126528	71	-1.70397	0.210801	Posterior cingulate gyrus left	negative
F - M	-0.0686479	0.114513	71	-0.599475	0.820839	Posterior cingulate gyrus right	negative
F - TS	-0.238507	0.146272	71	-1.63057	0.239585	Posterior cingulate gyrus right	negative
M - TS	-0.169859	0.144858	71	-1.17258	0.473341	Posterior cingulate gyrus right	negative
F - M	-0.132045	0.0956911	71	-1.37991	0.356796	Hippocampus left	negative
F - TS	-0.157978	0.12223	71	-1.29246	0.404087	Hippocampus left	negative
M - TS	-0.0259326	0.121048	71	-0.214233	0.975025	Hippocampus left	negative
F - M	-0.0705828	0.104429	71	-0.675891	0.778233	Hippocampus right	negative
F - TS	-0.22323	0.133391	71	-1.6735	0.222442	Hippocampus right	negative
M - TS	-0.152647	0.132102	71	-1.15552	0.483545	Hippocampus right	negative
F - M	-0.0817398	0.093749	71	-0.8719	0.659679	ParaHippocampal gyrus left	negative
F - TS	-0.0960952	0.119749	71	-0.802472	0.702726	ParaHippocampal gyrus left	negative
M - TS	-0.0143554	0.118592	71	-0.121049	0.991955	ParaHippocampal gyrus left	negative
F - M	-0.0960879	0.111767	71	-0.859717	0.667284	ParaHippocampal gyrus right	negative
F - TS	-0.0783788	0.142764	71	-0.54901	0.847316	ParaHippocampal gyrus right	negative
M - TS	0.0177091	0.141384	71	0.125255	0.991389	ParaHippocampal gyrus right	positive
F - M	0.0241213	0.0795111	71	0.30337	0.950569	Amygdala left	positive
F - TS	-0.00668808	0.101562	71	-0.0658519	0.997612	Amygdala left	negative
M - TS	-0.0308094	0.100581	71	-0.306314	0.949631	Amygdala left	negative
F - M	0.00806356	0.0904149	71	0.089184	0.995625	Amygdala right	positive
F - TS	-0.0452773	0.11549	71	-0.392045	0.918871	Amygdala right	negative
M - TS	-0.0533409	0.114374	71	-0.466372	0.887224	Amygdala right	negative
F - M	-0.021792	0.123001	71	-0.17717	0.982848	Calcarine cortex right	negative
F - TS	-0.0653296	0.157113	71	-0.415812	0.909226	Calcarine cortex right	negative
M - TS	-0.0435375	0.155595	71	-0.279814	0.957784	Calcarine cortex right	negative
F - M	0.127052	0.10807	71	1.17565	0.471516	Cuneus left	positive
F - TS	-0.0364314	0.138041	71	-0.263917	0.962352	Cuneus left	negative
M - TS	-0.163484	0.136707	71	-1.19587	0.459543	Cuneus left	negative
F - M	0.053604	0.123377	71	0.434474	0.901335	Cuneus right	positive
F - TS	-0.099202	0.157594	71	-0.62948	0.804441	Cuneus right	negative
M - TS	-0.152806	0.156071	71	-0.979083	0.592411	Cuneus right	negative
F - M	0.193024	0.113041	71	1.70755	0.20946	Lingual gyrus left	positive
F - TS	0.0610916	0.144392	71	0.423097	0.906179	Lingual gyrus left	positive
M - TS	-0.131932	0.142996	71	-0.922629	0.627881	Lingual gyrus left	negative
F - M	0.106899	0.114378	71	0.934606	0.620355	Lingual gyrus right	positive
F - TS	0.0124241	0.146099	71	0.0850386	0.996021	Lingual gyrus right	positive
M - TS	-0.0944745	0.144687	71	-0.652956	0.791305	Lingual gyrus right	negative
F - M	0.21495	0.101764	71	2.11225	0.0945494	Superior occiptal gyrus left	positive
F - TS	-0.0324711	0.129986	71	-0.249804	0.966202	Superior occiptal gyrus left	negative
M - TS	-0.247422	0.12873	71	-1.92202	0.139951	Superior occiptal gyrus left	negative
F - M	0.171636	0.112278	71	1.52867	0.283759	Superior occipital gyrus right	positive
F - TS	-0.164381	0.143416	71	-1.14618	0.489163	Superior occipital gyrus right	negative
M - TS	-0.336017	0.14203	71	-2.36581	0.0534284	Superior occipital gyrus right	negative
F - M	0.299004	0.0968374	71	3.08769	0.00800095	Middle occipital gyrus left	positive
F - TS	0.118442	0.123694	71	0.957543	0.60594	Middle occipital gyrus left	positive
M - TS	-0.180561	0.122499	71	-1.47399	0.309459	Middle occipital gyrus left	negative
F - M	0.19016	0.0975861	71	1.94864	0.132732	Middle occipital gyrus right	positive
F - TS	-0.0561766	0.12465	71	-0.450674	0.894264	Middle occipital gyrus right	negative
M - TS	-0.246337	0.123446	71	-1.99551	0.12073	Middle occipital gyrus right	negative
F - M	0.0249792	0.113747	71	0.219604	0.973774	Inferior occiptal gyrus left	positive
F - TS	-0.027642	0.145293	71	-0.19025	0.980249	Inferior occiptal gyrus left	negative
M - TS	-0.0526213	0.143889	71	-0.365708	0.929008	Inferior occiptal gyrus left	negative
F - M	-0.0823586	0.118669	71	-0.694019	0.767748	Inferior occipital gyrus right	negative
F - TS	-0.14459	0.15158	71	-0.953887	0.608237	Inferior occipital gyrus right	negative
M - TS	-0.0622319	0.150115	71	-0.41456	0.909746	Inferior occipital gyrus right	negative
F - M	-0.00574142	0.105712	71	-0.0543119	0.998375	Fusiform gyrus left	negative
F - TS	-0.0965232	0.13503	71	-0.714828	0.755557	Fusiform gyrus left	negative
M - TS	-0.0907817	0.133725	71	-0.678869	0.77652	Fusiform gyrus left	negative
F - M	-0.147383	0.1199	71	-1.22922	0.440052	Fusiform gyrus right	negative
F - TS	-0.248596	0.153152	71	-1.6232	0.242618	Fusiform gyrus right	negative
M - TS	-0.101213	0.151672	71	-0.667314	0.783148	Fusiform gyrus right	negative
F - M	-0.0938227	0.0990933	71	-0.946812	0.612684	Postcentral gyrus left	negative
F - TS	0.236862	0.126576	71	1.87131	0.154534	Postcentral gyrus left	positive
M - TS	0.330685	0.125352	71	2.63805	0.0273233	Postcentral gyrus left	positive
F - M	0.121236	0.102905	71	1.17814	0.470036	Postcentral gyrus right	positive
F - TS	0.3324	0.131444	71	2.52883	0.0360071	Postcentral gyrus right	positive
M - TS	0.211164	0.130174	71	1.62217	0.243042	Postcentral gyrus right	positive
F - M	-0.114263	0.113781	71	-1.00424	0.576637	Superior parietal gyrus left	negative
F - TS	-0.0426131	0.145336	71	-0.293204	0.953747	Superior parietal gyrus left	negative
M - TS	0.0716503	0.143931	71	0.497808	0.872588	Superior parietal gyrus left	positive
F - M	0.0129859	0.116016	71	0.111931	0.993117	Superior parietal gyrus right	positive
F - TS	0.150603	0.148192	71	1.01627	0.569116	Superior parietal gyrus right	positive
M - TS	0.137617	0.14676	71	0.9377	0.618411	Superior parietal gyrus right	positive
F - M	0.0450248	0.10281	71	0.437943	0.899838	Inferior parietal lobule left	positive
F - TS	0.33798	0.131323	71	2.57366	0.0321861	Inferior parietal lobule left	positive
M - TS	0.292955	0.130053	71	2.25258	0.0693984	Inferior parietal lobule left	positive
F - M	0.0163488	0.0997069	71	0.163969	0.98529	Inferior parietal lobule right	positive
F - TS	0.294094	0.127359	71	2.30917	0.0609752	Inferior parietal lobule right	positive
M - TS	0.277746	0.126128	71	2.20209	0.0777151	Inferior parietal lobule right	positive
F - M	0.0584637	0.117487	71	0.497618	0.872679	Supramarginal gyrus left	positive
F - TS	0.293415	0.150071	71	1.95518	0.131002	Supramarginal gyrus left	positive
M - TS	0.234952	0.14862	71	1.58088	0.260514	Supramarginal gyrus left	positive
F - M	0.0284394	0.109846	71	0.258903	0.963742	Supramarginal gyrus right	positive
F - TS	0.296268	0.14031	71	2.11153	0.094696	Supramarginal gyrus right	positive
M - TS	0.267829	0.138954	71	1.92747	0.138449	Supramarginal gyrus right	positive
F - M	0.0733143	0.104301	71	0.702912	0.762558	Angular gyrus left	positive
F - TS	0.220994	0.133227	71	1.65878	0.228223	Angular gyrus left	positive
M - TS	0.14768	0.13194	71	1.1193	0.50545	Angular gyrus left	positive
F - M	0.179433	0.115966	71	1.54729	0.275324	Angular gyrus right	positive
F - TS	0.217835	0.148127	71	1.47059	0.311099	Angular gyrus right	positive
M - TS	0.0384021	0.146696	71	0.261781	0.962947	Angular gyrus right	positive
F - M	0.0765121	0.104671	71	0.730978	0.745991	Precuneus left	positive
F - TS	-0.118009	0.1337	71	-0.882643	0.652961	Precuneus left	negative
M - TS	-0.194521	0.132408	71	-1.46911	0.311819	Precuneus left	negative
F - M	0.0799203	0.120616	71	0.662599	0.785837	Precuneus right	positive
F - TS	-0.1783	0.154068	71	-1.15728	0.482489	Precuneus right	negative
M - TS	-0.25822	0.152579	71	-1.69238	0.215179	Precuneus right	negative
F - M	-0.0738731	0.0919339	71	-0.803546	0.702066	Paracentral lobule left	negative
F - TS	0.211129	0.11743	71	1.79791	0.177644	Paracentral lobule left	positive
M - TS	0.285002	0.116296	71	2.45067	0.0436217	Paracentral lobule left	positive
F - M	-0.0970622	0.103646	71	-0.936474	0.619181	Paracentral lobule right	negative
F - TS	0.0973221	0.132391	71	0.735109	0.743531	Paracentral lobule right	positive
M - TS	0.194384	0.131112	71	1.48258	0.305329	Paracentral lobule right	positive
F - M	-0.0813963	0.0943459	71	-0.862743	0.665397	Caudate left	negative
F - TS	-0.0523394	0.120511	71	-0.434311	0.901405	Caudate left	negative
M - TS	0.0290568	0.119347	71	0.243466	0.967867	Caudate left	positive
F - M	-0.160537	0.0886369	71	-1.81118	0.173286	Caudate right	negative
F - TS	-0.176925	0.113219	71	-1.56268	0.268475	Caudate right	negative
M - TS	-0.0163877	0.112125	71	-0.146156	0.988294	Caudate right	negative
F - M	-0.187777	0.0938035	71	-2.00182	0.119182	Putamen left	negative
F - TS	0.00900269	0.119819	71	0.075136	0.996893	Putamen left	positive
M - TS	0.19678	0.118661	71	1.65834	0.228395	Putamen left	positive
F - M	-0.218534	0.0953609	71	-2.29165	0.0634858	Putamen right	negative
F - TS	0.0994829	0.121808	71	0.816719	0.693958	Putamen right	positive
M - TS	0.318017	0.120631	71	2.63628	0.0274474	Putamen right	positive
F - M	-0.226726	0.0906341	71	-2.50155	0.0385215	Pallidum left	negative
F - TS	-0.105599	0.11577	71	-0.912146	0.634465	Pallidum left	negative
M - TS	0.121127	0.114651	71	1.05648	0.544075	Pallidum left	positive
F - M	-0.285309	0.102167	71	-2.79258	0.018209	Pallidum right	negative
F - TS	-0.010368	0.130501	71	-0.0794479	0.996526	Pallidum right	negative
M - TS	0.274941	0.12924	71	2.12737	0.0915255	Pallidum right	positive
F - M	-0.0114982	0.106058	71	-0.108414	0.993542	Thalamus left	negative
F - TS	-0.0105974	0.135472	71	-0.0782258	0.996632	Thalamus left	negative
M - TS	0.000900753	0.134163	71	0.00671387	0.999975	Thalamus left	positive
F - M	-0.00994836	0.110395	71	-0.0901158	0.995533	Thalamus sright	negative
F - TS	-0.0230083	0.141012	71	-0.163166	0.985433	Thalamus sright	negative
M - TS	-0.01306	0.139649	71	-0.09352	0.99519	Thalamus sright	negative
F - M	-0.0630024	0.0981808	71	-0.641698	0.797637	Heschl gyrus left	negative
F - TS	0.107135	0.12541	71	0.854276	0.670674	Heschl gyrus left	positive
M - TS	0.170137	0.124198	71	1.36989	0.362062	Heschl gyrus left	positive
F - M	-0.0485414	0.107244	71	-0.452627	0.893399	Heschl gyrus right	negative
F - TS	0.0131915	0.136986	71	0.096298	0.994901	Heschl gyrus right	positive
M - TS	0.0617329	0.135662	71	0.455048	0.892321	Heschl gyrus right	positive
F - M	-0.01747	0.105774	71	-0.165164	0.985077	Superior temporal gyrus left	negative
F - TS	0.105123	0.135109	71	0.778063	0.717647	Superior temporal gyrus left	positive
M - TS	0.122593	0.133803	71	0.91622	0.631907	Superior temporal gyrus left	positive
F - M	-0.00121417	0.118239	71	-0.0102688	0.999942	Superior temporal gyrus right	negative
F - TS	0.0692394	0.151032	71	0.458443	0.890803	Superior temporal gyrus right	positive
M - TS	0.0704536	0.149572	71	0.471034	0.885098	Superior temporal gyrus right	positive
F - M	0.163885	0.0894373	71	1.8324	0.166485	Temporal pole (middle) left	positive
F - TS	0.129729	0.114242	71	1.13557	0.495573	Temporal pole (middle) left	positive
M - TS	-0.0341555	0.113138	71	-0.301893	0.951037	Temporal pole (middle) left	negative
F - M	0.0380436	0.104169	71	0.36521	0.929194	Temporal ple (superior) right	positive
F - TS	0.104481	0.133059	71	0.785222	0.713285	Temporal ple (superior) right	positive
M - TS	0.0664373	0.131773	71	0.50418	0.869538	Temporal ple (superior) right	positive
F - M	0.231955	0.100026	71	2.31895	0.0596119	Middle tempral gyrus left	positive
F - TS	0.185874	0.127767	71	1.45479	0.318803	Middle tempral gyrus left	positive
M - TS	-0.0460809	0.126532	71	-0.364184	0.929576	Middle tempral gyrus left	negative
F - M	0.191419	0.115283	71	1.66043	0.227568	Middle temporal gyrus right	positive
F - TS	0.195081	0.147255	71	1.32478	0.386261	Middle temporal gyrus right	positive
M - TS	0.00366206	0.145832	71	0.0251115	0.999652	Middle temporal gyrus right	positive
F - M	0.0572569	0.100033	71	0.572379	0.835236	Temporal pole (middle) left	positive
F - TS	0.100982	0.127776	71	0.790306	0.71018	Temporal pole (middle) left	positive
M - TS	0.0437253	0.126541	71	0.345542	0.936365	Temporal pole (middle) left	positive
F - M	0.054392	0.0866273	71	0.627885	0.805324	Temporal pole (middle) right	positive
F - TS	0.12453	0.110652	71	1.12542	0.501727	Temporal pole (middle) right	positive
M - TS	0.0701381	0.109583	71	0.640047	0.798561	Temporal pole (middle) right	positive
F - M	0.0721085	0.0906543	71	0.795423	0.707049	Inferior temporal gyrus left	positive
F - TS	0.205522	0.115796	71	1.77486	0.185401	Inferior temporal gyrus left	positive
M - TS	0.133413	0.114677	71	1.16338	0.478835	Inferior temporal gyrus left	positive
F - M	-0.028884	0.0999942	71	-0.288857	0.955076	Inferior temporal gyrus right	negative
F - TS	0.0138138	0.127726	71	0.108151	0.993573	Inferior temporal gyrus right	positive
M - TS	0.0426978	0.126492	71	0.337554	0.939179	Inferior temporal gyrus right	positive

## Sheet: LeftCalcarineNoGlobal
contrast	estimate	SE	df	t.ratio	p.value	Variable	direction
F - M	0.00376185	0.0970348	71	0.0387681	0.999172	Precentral gyrus left	positive
F - TS	0.248389	0.123946	71	2.00401	0.118647	Precentral gyrus left	positive
M - TS	0.244627	0.122748	71	1.99292	0.12137	Precentral gyrus left	positive
F - M	0.0672676	0.0946769	71	0.710496	0.758108	Precentral gyrus right	positive
F - TS	0.243073	0.120934	71	2.00996	0.117208	Precentral gyrus right	positive
M - TS	0.175805	0.119766	71	1.46791	0.312399	Precentral gyrus right	positive
F - M	-0.136111	0.104863	71	-1.29799	0.401012	Superior frontal gyrus (dorsal) left	negative
F - TS	-0.199234	0.133945	71	-1.48743	0.303014	Superior frontal gyrus (dorsal) left	negative
M - TS	-0.0631233	0.132651	71	-0.475861	0.882881	Superior frontal gyrus (dorsal) left	negative
F - M	-0.133089	0.0885082	71	-1.5037	0.295327	Superior frontal gyrus (dorsal) right	negative
F - TS	-0.250358	0.113055	71	-2.21448	0.0756001	Superior frontal gyrus (dorsal) right	negative
M - TS	-0.117268	0.111962	71	-1.04739	0.549714	Superior frontal gyrus (dorsal) right	negative
F - M	-0.0136416	0.117296	71	-0.116301	0.992572	Orbitofrontal cortex (superior) left	negative
F - TS	-0.0842731	0.149826	71	-0.562472	0.840397	Orbitofrontal cortex (superior) left	negative
M - TS	-0.0706315	0.148378	71	-0.476023	0.882806	Orbitofrontal cortex (superior) left	negative
F - M	-0.191622	0.115484	71	-1.6593	0.228014	Orbitofrontal cortex (superior) right	negative
F - TS	0.0229921	0.147512	71	0.155866	0.986698	Orbitofrontal cortex (superior) right	positive
M - TS	0.214614	0.146086	71	1.4691	0.311824	Orbitofrontal cortex (superior) right	positive
F - M	-0.0434412	0.105107	71	-0.413304	0.910266	Middle frontal gyrus left	negative
F - TS	-0.0297699	0.134257	71	-0.221738	0.973269	Middle frontal gyrus left	negative
M - TS	0.0136713	0.13296	71	0.102823	0.994189	Middle frontal gyrus left	positive
F - M	-0.0892517	0.0988624	71	-0.902787	0.640338	Middle frontal gyrus right	negative
F - TS	-0.0656592	0.126281	71	-0.519947	0.86187	Middle frontal gyrus right	negative
M - TS	0.0235925	0.12506	71	0.188649	0.980577	Middle frontal gyrus right	positive
F - M	-0.0378097	0.110339	71	-0.34267	0.937383	Orbitofrontal cortex (middle) left	negative
F - TS	0.0390178	0.140939	71	0.276841	0.958657	Orbitofrontal cortex (middle) left	positive
M - TS	0.0768275	0.139577	71	0.55043	0.846591	Orbitofrontal cortex (middle) left	positive
F - M	-0.165925	0.1105	71	-1.50158	0.296321	Orbitofrontal cortex (middle) right	negative
F - TS	-0.0665138	0.141146	71	-0.471242	0.885003	Orbitofrontal cortex (middle) right	negative
M - TS	0.0994109	0.139782	71	0.711186	0.757702	Orbitofrontal cortex (middle) right	positive
F - M	0.10031	0.0905335	71	1.10799	0.512349	Inferior frontal gyrus (opercular) left	positive
F - TS	0.124753	0.115642	71	1.07879	0.530277	Inferior frontal gyrus (opercular) left	positive
M - TS	0.0244429	0.114524	71	0.21343	0.97521	Inferior frontal gyrus (opercular) left	positive
F - M	-0.0858726	0.100372	71	-0.855543	0.669885	Inferior frontal gyrus (opercular) right	negative
F - TS	-0.044608	0.128209	71	-0.347933	0.935511	Inferior frontal gyrus (opercular) right	negative
M - TS	0.0412646	0.12697	71	0.324995	0.943488	Inferior frontal gyrus (opercular) right	positive
F - M	0.100857	0.104971	71	0.960812	0.603886	Inferior frontal gyrus (triangular) left	positive
F - TS	0.247608	0.134083	71	1.84668	0.162021	Inferior frontal gyrus (triangular) left	positive
M - TS	0.146751	0.132787	71	1.10516	0.514078	Inferior frontal gyrus (triangular) left	positive
F - M	0.0268405	0.0935243	71	0.28699	0.955642	Inferior frontal gyrus (tirangular) right	positive
F - TS	0.107875	0.119462	71	0.903007	0.6402	Inferior frontal gyrus (tirangular) right	positive
M - TS	0.0810344	0.118307	71	0.684948	0.773011	Inferior frontal gyrus (tirangular) right	positive
F - M	0.0133182	0.106758	71	0.124751	0.991458	Orbitofrontal cortex (inferior) left	positive
F - TS	0.103982	0.136365	71	0.762525	0.727069	Orbitofrontal cortex (inferior) left	positive
M - TS	0.0906638	0.135048	71	0.671348	0.780841	Orbitofrontal cortex (inferior) left	positive
F - M	-0.0488628	0.104558	71	-0.467329	0.886789	Orbitofrontal cortex (inferior) right	negative
F - TS	-0.00453021	0.133555	71	-0.0339201	0.999366	Orbitofrontal cortex (inferior) right	negative
M - TS	0.0443326	0.132265	71	0.335181	0.940004	Orbitofrontal cortex (inferior) right	positive
F - M	-0.0371996	0.100844	71	-0.368882	0.927817	Rolandic operculum left	negative
F - TS	0.192928	0.128812	71	1.49775	0.298124	Rolandic operculum left	positive
M - TS	0.230127	0.127567	71	1.80397	0.175642	Rolandic operculum left	positive
F - M	-0.0470164	0.0987872	71	-0.475936	0.882846	Rolandic operculum right	negative
F - TS	0.127191	0.126184	71	1.00797	0.574301	Rolandic operculum right	positive
M - TS	0.174207	0.124965	71	1.39405	0.349439	Rolandic operculum right	positive
F - M	-0.0806772	0.0974745	71	-0.827675	0.687189	Supplementary motor area left	negative
F - TS	-0.0206178	0.124508	71	-0.165594	0.985	Supplementary motor area left	negative
M - TS	0.0600595	0.123304	71	0.487083	0.87766	Supplementary motor area left	positive
F - M	-0.142694	0.107348	71	-1.32926	0.383822	Supplementary motor area right	negative
F - TS	-0.127744	0.137119	71	-0.931622	0.622231	Supplementary motor area right	negative
M - TS	0.0149502	0.135794	71	0.110094	0.993341	Supplementary motor area right	positive
F - M	0.0385654	0.0987727	71	0.390446	0.919503	Olfactory left	positive
F - TS	0.0578234	0.126166	71	0.458312	0.890862	Olfactory left	positive
M - TS	0.019258	0.124947	71	0.15413	0.986991	Olfactory left	positive
F - M	-0.0222647	0.0961033	71	-0.231674	0.970857	Olfactory right	negative
F - TS	0.0225967	0.122756	71	0.184078	0.981498	Olfactory right	positive
M - TS	0.0448614	0.12157	71	0.369017	0.927767	Olfactory right	positive
F - M	-0.12707	0.0885686	71	-1.43471	0.328753	Superior frontal gyrus (medial) left	negative
F - TS	-0.201499	0.113132	71	-1.7811	0.183277	Superior frontal gyrus (medial) left	negative
M - TS	-0.074429	0.112039	71	-0.664315	0.784859	Superior frontal gyrus (medial) left	negative
F - M	-0.16719	0.08188	71	-2.04189	0.109713	Superior frontal gyrus (medial) right	negative
F - TS	-0.188167	0.104588	71	-1.79912	0.177242	Superior frontal gyrus (medial) right	negative
M - TS	-0.0209771	0.103578	71	-0.202526	0.977649	Superior frontal gyrus (medial) right	negative
F - M	0.0296925	0.113189	71	0.262325	0.962796	Orbitofrontal cortex (medial) left	positive
F - TS	-0.13271	0.144581	71	-0.917891	0.630857	Orbitofrontal cortex (medial) left	negative
M - TS	-0.162402	0.143184	71	-1.13422	0.496389	Orbitofrontal cortex (medial) left	negative
F - M	-0.0949429	0.110659	71	-0.857975	0.668369	Orbitofrontal cortex (medial) right	negative
F - TS	-0.098201	0.141349	71	-0.694742	0.767327	Orbitofrontal cortex (medial) right	negative
M - TS	-0.00325818	0.139983	71	-0.0232755	0.999701	Orbitofrontal cortex (medial) right	negative
F - M	0.0522662	0.121061	71	0.431733	0.902511	Rectus gyrus left	positive
F - TS	0.00228494	0.154636	71	0.0147762	0.99988	Rectus gyrus left	positive
M - TS	-0.0499813	0.153142	71	-0.326373	0.943023	Rectus gyrus left	negative
F - M	-0.107614	0.11867	71	-0.906829	0.637802	Rectus gyrus right	negative
F - TS	0.000710786	0.151582	71	0.00468912	0.999988	Rectus gyrus right	positive
M - TS	0.108325	0.150117	71	0.721601	0.751556	Rectus gyrus right	positive
F - M	-0.146748	0.0944421	71	-1.55385	0.272393	Insula left	negative
F - TS	0.0942474	0.120634	71	0.781265	0.715697	Insula left	positive
M - TS	0.240996	0.119468	71	2.01723	0.115465	Insula left	positive
F - M	-0.172527	0.103893	71	-1.66061	0.227496	Insula right	negative
F - TS	-0.162987	0.132707	71	-1.22817	0.44066	Insula right	negative
M - TS	0.00954004	0.131424	71	0.0725896	0.997099	Insula right	positive
F - M	-0.186952	0.10495	71	-1.78134	0.183195	Anterior cingulate gyrus left	negative
F - TS	-0.238601	0.134057	71	-1.77985	0.1837	Anterior cingulate gyrus left	negative
M - TS	-0.0516492	0.132761	71	-0.389038	0.920058	Anterior cingulate gyrus left	negative
F - M	-0.220053	0.0928215	71	-2.37072	0.0528145	Anterior cingulate gyrus right	negative
F - TS	-0.302798	0.118564	71	-2.55387	0.0338264	Anterior cingulate gyrus right	negative
M - TS	-0.082745	0.117418	71	-0.704701	0.76151	Anterior cingulate gyrus right	negative
F - M	-0.179741	0.101527	71	-1.77038	0.186936	Middle cingulate gyrus left	negative
F - TS	-0.043635	0.129684	71	-0.336473	0.939556	Middle cingulate gyrus left	negative
M - TS	0.136106	0.12843	71	1.05977	0.542036	Middle cingulate gyrus left	positive
F - M	-0.229507	0.112895	71	-2.03293	0.111775	Middle cingulate gyrus right	negative
F - TS	-0.175408	0.144205	71	-1.21638	0.447514	Middle cingulate gyrus right	negative
M - TS	0.0540999	0.142811	71	0.378822	0.924034	Middle cingulate gyrus right	positive
F - M	-0.188956	0.0876964	71	-2.15466	0.0862643	Posterior cingulate gyrus left	negative
F - TS	-0.275979	0.112018	71	-2.46371	0.0422619	Posterior cingulate gyrus left	negative
M - TS	-0.0870232	0.110935	71	-0.784451	0.713755	Posterior cingulate gyrus left	negative
F - M	-0.138744	0.100254	71	-1.38392	0.354699	Posterior cingulate gyrus right	negative
F - TS	-0.221721	0.128058	71	-1.7314	0.200694	Posterior cingulate gyrus right	negative
M - TS	-0.0829768	0.126821	71	-0.654283	0.790555	Posterior cingulate gyrus right	negative
F - M	-0.193174	0.0906309	71	-2.13144	0.090724	Hippocampus left	negative
F - TS	-0.136154	0.115766	71	-1.17611	0.471239	Hippocampus left	negative
M - TS	0.0570201	0.114647	71	0.497352	0.872806	Hippocampus left	positive
F - M	-0.168521	0.0910614	71	-1.85063	0.160802	Hippocampus right	negative
F - TS	-0.20615	0.116316	71	-1.77233	0.186269	Hippocampus right	negative
M - TS	-0.0376292	0.115192	71	-0.326665	0.942924	Hippocampus right	negative
F - M	-0.122547	0.0884321	71	-1.38577	0.353736	ParaHippocampal gyrus left	negative
F - TS	-0.126331	0.112957	71	-1.1184	0.505998	ParaHippocampal gyrus left	negative
M - TS	-0.00378478	0.111866	71	-0.0338332	0.999369	ParaHippocampal gyrus left	negative
F - M	-0.109875	0.105693	71	-1.03957	0.554578	ParaHippocampal gyrus right	negative
F - TS	-0.0954493	0.135006	71	-0.707003	0.76016	ParaHippocampal gyrus right	negative
M - TS	0.0144262	0.133701	71	0.107899	0.993603	ParaHippocampal gyrus right	positive
F - M	-0.0240533	0.0933936	71	-0.257547	0.964114	Amygdala left	negative
F - TS	0.0258206	0.119295	71	0.216443	0.974514	Amygdala left	positive
M - TS	0.0498738	0.118142	71	0.422151	0.906577	Amygdala left	positive
F - M	-0.0251658	0.092719	71	-0.27142	0.960227	Amygdala right	negative
F - TS	-0.085051	0.118433	71	-0.718134	0.753606	Amygdala right	negative
M - TS	-0.0598853	0.117289	71	-0.51058	0.866445	Amygdala right	negative
F - M	-0.021902	0.113952	71	-0.192205	0.979846	Calcarine cortex right	negative
F - TS	-0.0624269	0.145554	71	-0.42889	0.903725	Calcarine cortex right	negative
M - TS	-0.0405248	0.144148	71	-0.281134	0.957393	Calcarine cortex right	negative
F - M	0.0923642	0.0908631	71	1.01652	0.568957	Cuneus left	positive
F - TS	-0.0637446	0.116063	71	-0.549226	0.847206	Cuneus left	negative
M - TS	-0.156109	0.114941	71	-1.35816	0.368273	Cuneus left	negative
F - M	-0.00198882	0.108807	71	-0.0182783	0.999816	Cuneus right	negative
F - TS	-0.0987739	0.138984	71	-0.710687	0.757996	Cuneus right	negative
M - TS	-0.0967851	0.137641	71	-0.703173	0.762405	Cuneus right	negative
F - M	0.111227	0.100488	71	1.10688	0.513029	Lingual gyrus left	positive
F - TS	0.0360068	0.128357	71	0.280522	0.957575	Lingual gyrus left	positive
M - TS	-0.0752205	0.127116	71	-0.591746	0.824987	Lingual gyrus left	negative
F - M	0.0716417	0.113668	71	0.630274	0.804001	Lingual gyrus right	positive
F - TS	0.0140036	0.145192	71	0.0964493	0.994885	Lingual gyrus right	positive
M - TS	-0.0576381	0.143789	71	-0.400853	0.91535	Lingual gyrus right	negative
F - M	0.188744	0.0975367	71	1.93511	0.136365	Superior occiptal gyrus left	positive
F - TS	-0.0221393	0.124587	71	-0.177701	0.982746	Superior occiptal gyrus left	negative
M - TS	-0.210883	0.123383	71	-1.70917	0.208857	Superior occiptal gyrus left	negative
F - M	0.0715897	0.108221	71	0.661514	0.786454	Superior occipital gyrus right	positive
F - TS	-0.163448	0.138235	71	-1.18239	0.467509	Superior occipital gyrus right	negative
M - TS	-0.235037	0.136899	71	-1.71687	0.206004	Superior occipital gyrus right	negative
F - M	0.225719	0.0932521	71	2.42052	0.0469116	Middle occipital gyrus left	positive
F - TS	0.0813345	0.119114	71	0.682828	0.774237	Middle occipital gyrus left	positive
M - TS	-0.144384	0.117963	71	-1.22398	0.443093	Middle occipital gyrus left	negative
F - M	0.112384	0.0978776	71	1.14821	0.487945	Middle occipital gyrus right	positive
F - TS	-0.106764	0.125023	71	-0.853956	0.670873	Middle occipital gyrus right	negative
M - TS	-0.219147	0.123814	71	-1.76997	0.187079	Middle occipital gyrus right	negative
F - M	-0.0286022	0.113183	71	-0.252707	0.965426	Inferior occiptal gyrus left	negative
F - TS	-0.100579	0.144573	71	-0.6957	0.766769	Inferior occiptal gyrus left	negative
M - TS	-0.0719772	0.143176	71	-0.502719	0.870239	Inferior occiptal gyrus left	negative
F - M	-0.120838	0.113715	71	-1.06264	0.540255	Inferior occipital gyrus right	negative
F - TS	-0.189678	0.145252	71	-1.30585	0.396655	Inferior occipital gyrus right	negative
M - TS	-0.0688399	0.143848	71	-0.478559	0.881634	Inferior occipital gyrus right	negative
F - M	-0.0870843	0.0910002	71	-0.956968	0.606301	Fusiform gyrus left	negative
F - TS	-0.102114	0.116238	71	-0.878494	0.655557	Fusiform gyrus left	negative
M - TS	-0.01503	0.115115	71	-0.130565	0.990647	Fusiform gyrus left	negative
F - M	-0.200422	0.108718	71	-1.84351	0.163003	Fusiform gyrus right	negative
F - TS	-0.211968	0.138869	71	-1.52639	0.284805	Fusiform gyrus right	negative
M - TS	-0.0115458	0.137527	71	-0.0839527	0.996122	Fusiform gyrus right	negative
F - M	-0.0639687	0.104117	71	-0.614391	0.812745	Postcentral gyrus left	negative
F - TS	0.277733	0.132993	71	2.08833	0.0995006	Postcentral gyrus left	positive
M - TS	0.341702	0.131708	71	2.5944	0.0305425	Postcentral gyrus left	positive
F - M	0.0626053	0.0995786	71	0.628702	0.804872	Postcentral gyrus right	positive
F - TS	0.360114	0.127195	71	2.83119	0.0164086	Postcentral gyrus right	positive
M - TS	0.297509	0.125966	71	2.36182	0.0539336	Postcentral gyrus right	positive
F - M	-0.167149	0.111919	71	-1.49348	0.300142	Superior parietal gyrus left	negative
F - TS	0.01355	0.142959	71	0.0947828	0.99506	Superior parietal gyrus left	positive
M - TS	0.180699	0.141577	71	1.27633	0.41313	Superior parietal gyrus left	positive
F - M	-0.0992591	0.116443	71	-0.85243	0.671824	Superior parietal gyrus right	negative
F - TS	0.0520434	0.148736	71	0.349904	0.934804	Superior parietal gyrus right	positive
M - TS	0.151303	0.147299	71	1.02718	0.562301	Superior parietal gyrus right	positive
F - M	-0.0387469	0.109164	71	-0.354943	0.932979	Inferior parietal lobule left	negative
F - TS	0.357254	0.139439	71	2.56209	0.033137	Inferior parietal lobule left	positive
M - TS	0.396001	0.138091	71	2.86768	0.0148563	Inferior parietal lobule left	positive
F - M	-0.0493787	0.107806	71	-0.458034	0.890987	Inferior parietal lobule right	negative
F - TS	0.244223	0.137704	71	1.77353	0.185856	Inferior parietal lobule right	positive
M - TS	0.293601	0.136373	71	2.15292	0.0865921	Inferior parietal lobule right	positive
F - M	-0.00328789	0.118712	71	-0.0276964	0.999577	Supramarginal gyrus left	negative
F - TS	0.324616	0.151635	71	2.14077	0.0889097	Supramarginal gyrus left	positive
M - TS	0.327904	0.15017	71	2.18356	0.0809681	Supramarginal gyrus left	positive
F - M	-0.0501309	0.114123	71	-0.439269	0.899263	Supramarginal gyrus right	negative
F - TS	0.27655	0.145774	71	1.89712	0.146974	Supramarginal gyrus right	positive
M - TS	0.326681	0.144365	71	2.26288	0.0677959	Supramarginal gyrus right	positive
F - M	-0.0282929	0.102916	71	-0.274912	0.959219	Angular gyrus left	negative
F - TS	0.175128	0.131459	71	1.33219	0.382233	Angular gyrus left	positive
M - TS	0.203421	0.130188	71	1.56251	0.268548	Angular gyrus left	positive
F - M	0.0223893	0.120784	71	0.185366	0.981241	Angular gyrus right	positive
F - TS	0.0898537	0.154282	71	0.582399	0.82996	Angular gyrus right	positive
M - TS	0.0674644	0.152791	71	0.441547	0.898273	Angular gyrus right	positive
F - M	-0.0303402	0.0948778	71	-0.319782	0.945235	Precuneus left	negative
F - TS	-0.0822772	0.121191	71	-0.678906	0.776499	Precuneus left	negative
M - TS	-0.051937	0.12002	71	-0.432737	0.902081	Precuneus left	negative
F - M	-0.0498874	0.112882	71	-0.441943	0.8981	Precuneus right	negative
F - TS	-0.169056	0.144188	71	-1.17247	0.473412	Precuneus right	negative
M - TS	-0.119168	0.142795	71	-0.834543	0.682936	Precuneus right	negative
F - M	-0.0702753	0.0983038	71	-0.714879	0.755527	Paracentral lobule left	negative
F - TS	0.161418	0.125567	71	1.28552	0.407971	Paracentral lobule left	positive
M - TS	0.231694	0.124354	71	1.86319	0.156974	Paracentral lobule left	positive
F - M	-0.140296	0.105343	71	-1.33181	0.38244	Paracentral lobule right	negative
F - TS	0.0800035	0.134558	71	0.594566	0.823477	Paracentral lobule right	positive
M - TS	0.2203	0.133257	71	1.65319	0.230444	Paracentral lobule right	positive
F - M	-0.109539	0.101485	71	-1.07936	0.529921	Caudate left	negative
F - TS	-0.0426115	0.12963	71	-0.328716	0.942227	Caudate left	negative
M - TS	0.0669277	0.128378	71	0.521335	0.861188	Caudate left	positive
F - M	-0.171042	0.0941903	71	-1.81591	0.171751	Caudate right	negative
F - TS	-0.198633	0.120313	71	-1.65097	0.231329	Caudate right	negative
M - TS	-0.0275911	0.11915	71	-0.231566	0.970884	Caudate right	negative
F - M	-0.153803	0.0997423	71	-1.54201	0.277702	Putamen left	negative
F - TS	0.0696371	0.127404	71	0.546583	0.848551	Putamen left	positive
M - TS	0.22344	0.126173	71	1.7709	0.186758	Putamen left	positive
F - M	-0.22378	0.0974502	71	-2.29635	0.0628037	Putamen right	negative
F - TS	0.0652314	0.124477	71	0.524045	0.859851	Putamen right	positive
M - TS	0.289011	0.123274	71	2.34447	0.0561733	Putamen right	positive
F - M	-0.197496	0.0956187	71	-2.06545	0.104432	Pallidum left	negative
F - TS	0.046565	0.122137	71	0.381252	0.923096	Pallidum left	positive
M - TS	0.244061	0.120957	71	2.01775	0.115342	Pallidum left	positive
F - M	-0.302828	0.0992544	71	-3.05103	0.00889043	Pallidum right	negative
F - TS	0.0408841	0.126781	71	0.322478	0.944335	Pallidum right	positive
M - TS	0.343712	0.125556	71	2.73752	0.0210845	Pallidum right	positive
F - M	-0.0614016	0.103835	71	-0.591337	0.825206	Thalamus left	negative
F - TS	0.0475198	0.132632	71	0.358282	0.931758	Thalamus left	positive
M - TS	0.108921	0.131351	71	0.829242	0.68622	Thalamus left	positive
F - M	-0.0680053	0.0969938	71	-0.70113	0.7636	Thalamus sright	negative
F - TS	0.0601615	0.123894	71	0.485589	0.87836	Thalamus sright	positive
M - TS	0.128167	0.122696	71	1.04458	0.55146	Thalamus sright	positive
F - M	-0.0534907	0.10328	71	-0.517918	0.862866	Heschl gyrus left	negative
F - TS	0.213424	0.131924	71	1.61779	0.244859	Heschl gyrus left	positive
M - TS	0.266915	0.130649	71	2.043	0.10946	Heschl gyrus left	positive
F - M	-0.0620352	0.105497	71	-0.588027	0.826971	Heschl gyrus right	negative
F - TS	0.107596	0.134755	71	0.798456	0.70519	Heschl gyrus right	positive
M - TS	0.169631	0.133453	71	1.27109	0.416085	Heschl gyrus right	positive
F - M	-0.0476556	0.0994447	71	-0.479217	0.881329	Superior temporal gyrus left	negative
F - TS	0.116352	0.127024	71	0.915981	0.632057	Superior temporal gyrus left	positive
M - TS	0.164007	0.125797	71	1.30375	0.397819	Superior temporal gyrus left	positive
F - M	-0.0555336	0.111561	71	-0.497786	0.872599	Superior temporal gyrus right	negative
F - TS	0.0735289	0.142501	71	0.515987	0.863811	Superior temporal gyrus right	positive
M - TS	0.129063	0.141124	71	0.914532	0.632967	Superior temporal gyrus right	positive
F - M	0.0745462	0.0972796	71	0.766309	0.72478	Temporal pole (middle) left	positive
F - TS	0.0187409	0.124259	71	0.150821	0.98754	Temporal pole (middle) left	positive
M - TS	-0.0558054	0.123058	71	-0.453488	0.893016	Temporal pole (middle) left	negative
F - M	-0.0129917	0.106755	71	-0.121697	0.991869	Temporal ple (superior) right	negative
F - TS	0.021783	0.136362	71	0.159744	0.986033	Temporal ple (superior) right	positive
M - TS	0.0347747	0.135044	71	0.257506	0.964125	Temporal ple (superior) right	positive
F - M	0.117023	0.0975584	71	1.19952	0.457391	Middle tempral gyrus left	positive
F - TS	0.10635	0.124615	71	0.85343	0.671201	Middle tempral gyrus left	positive
M - TS	-0.0106733	0.123411	71	-0.086486	0.995885	Middle tempral gyrus left	negative
F - M	0.062273	0.110484	71	0.56364	0.839791	Middle temporal gyrus right	positive
F - TS	0.101488	0.141125	71	0.719139	0.753013	Middle temporal gyrus right	positive
M - TS	0.0392153	0.139761	71	0.280588	0.957555	Middle temporal gyrus right	positive
F - M	-0.0492338	0.106599	71	-0.46186	0.889266	Temporal pole (middle) left	negative
F - TS	0.0586822	0.136163	71	0.430972	0.902837	Temporal pole (middle) left	positive
M - TS	0.107916	0.134847	71	0.800287	0.704068	Temporal pole (middle) left	positive
F - M	-0.0270151	0.0955375	71	-0.282769	0.956908	Temporal pole (middle) right	negative
F - TS	0.0725937	0.122033	71	0.594867	0.823316	Temporal pole (middle) right	positive
M - TS	0.0996088	0.120854	71	0.824207	0.689334	Temporal pole (middle) right	positive
F - M	0.0112669	0.0979924	71	0.114977	0.992739	Inferior temporal gyrus left	positive
F - TS	0.127541	0.125169	71	1.01894	0.567443	Inferior temporal gyrus left	positive
M - TS	0.116274	0.12396	71	0.937996	0.618225	Inferior temporal gyrus left	positive
F - M	-0.0967877	0.102666	71	-0.94274	0.615244	Inferior temporal gyrus right	negative
F - TS	-0.0389734	0.13114	71	-0.29719	0.952513	Inferior temporal gyrus right	negative
M - TS	0.0578143	0.129872	71	0.445163	0.896692	Inferior temporal gyrus right	positive

## Sheet: RightLingualGlobal
contrast	estimate	SE	df	t.ratio	p.value	Variable	direction
F - M	-0.00945695	0.10891	71	-0.0868326	0.995852	Precentral gyrus left	negative
F - TS	0.322665	0.139115	71	2.31941	0.0595475	Precentral gyrus left	positive
M - TS	0.332122	0.13777	71	2.41069	0.0480295	Precentral gyrus left	positive
F - M	0.0781089	0.0862832	71	0.905262	0.638786	Precentral gyrus right	positive
F - TS	0.291521	0.110213	71	2.64508	0.0268336	Precentral gyrus right	positive
M - TS	0.213412	0.109148	71	1.95526	0.130981	Precentral gyrus right	positive
F - M	-0.160067	0.107245	71	-1.49254	0.300587	Superior frontal gyrus (dorsal) left	negative
F - TS	-0.194838	0.136988	71	-1.4223	0.334989	Superior frontal gyrus (dorsal) left	negative
M - TS	-0.034771	0.135664	71	-0.256302	0.964453	Superior frontal gyrus (dorsal) left	negative
F - M	-0.0637129	0.111517	71	-0.57133	0.835785	Superior frontal gyrus (dorsal) right	negative
F - TS	0.0280846	0.142444	71	0.197162	0.978804	Superior frontal gyrus (dorsal) right	positive
M - TS	0.0917975	0.141068	71	0.650733	0.79256	Superior frontal gyrus (dorsal) right	positive
F - M	0.0609259	0.110497	71	0.551378	0.846106	Orbitofrontal cortex (superior) left	positive
F - TS	-0.0972527	0.141142	71	-0.68904	0.770641	Orbitofrontal cortex (superior) left	negative
M - TS	-0.158179	0.139778	71	-1.13164	0.497954	Orbitofrontal cortex (superior) left	negative
F - M	0.0336254	0.117927	71	0.285138	0.956199	Orbitofrontal cortex (superior) right	positive
F - TS	0.24918	0.150632	71	1.65423	0.230028	Orbitofrontal cortex (superior) right	positive
M - TS	0.215555	0.149176	71	1.44497	0.323649	Orbitofrontal cortex (superior) right	positive
F - M	0.0421599	0.0892952	71	0.47214	0.884592	Middle frontal gyrus left	positive
F - TS	-0.0319242	0.11406	71	-0.27989	0.957761	Middle frontal gyrus left	negative
M - TS	-0.0740841	0.112958	71	-0.655857	0.789664	Middle frontal gyrus left	negative
F - M	0.0631327	0.105097	71	0.600708	0.820174	Middle frontal gyrus right	positive
F - TS	0.0709764	0.134244	71	0.528711	0.857538	Middle frontal gyrus right	positive
M - TS	0.00784371	0.132947	71	0.0589988	0.998083	Middle frontal gyrus right	positive
F - M	0.0803838	0.0991441	71	0.810778	0.697619	Orbitofrontal cortex (middle) left	positive
F - TS	-0.046577	0.12664	71	-0.36779	0.928228	Orbitofrontal cortex (middle) left	negative
M - TS	-0.126961	0.125416	71	-1.01231	0.571587	Orbitofrontal cortex (middle) left	negative
F - M	0.0471598	0.11535	71	0.408842	0.912103	Orbitofrontal cortex (middle) right	positive
F - TS	-0.0266261	0.14734	71	-0.180712	0.982162	Orbitofrontal cortex (middle) right	negative
M - TS	-0.0737859	0.145916	71	-0.505672	0.868819	Orbitofrontal cortex (middle) right	negative
F - M	0.146633	0.0982573	71	1.49233	0.300685	Inferior frontal gyrus (opercular) left	positive
F - TS	-0.0564892	0.125508	71	-0.450086	0.894525	Inferior frontal gyrus (opercular) left	negative
M - TS	-0.203122	0.124295	71	-1.6342	0.238103	Inferior frontal gyrus (opercular) left	negative
F - M	-0.0267874	0.0927901	71	-0.288689	0.955128	Inferior frontal gyrus (opercular) right	negative
F - TS	-0.112316	0.118524	71	-0.947625	0.612173	Inferior frontal gyrus (opercular) right	negative
M - TS	-0.0855289	0.117379	71	-0.728658	0.747371	Inferior frontal gyrus (opercular) right	negative
F - M	0.159498	0.092665	71	1.72123	0.2044	Inferior frontal gyrus (triangular) left	positive
F - TS	-0.00900573	0.118364	71	-0.0760848	0.996814	Inferior frontal gyrus (triangular) left	negative
M - TS	-0.168504	0.11722	71	-1.43749	0.327363	Inferior frontal gyrus (triangular) left	negative
F - M	0.0673224	0.0995161	71	0.676497	0.777885	Inferior frontal gyrus (tirangular) right	positive
F - TS	-0.0171286	0.127116	71	-0.134749	0.990041	Inferior frontal gyrus (tirangular) right	negative
M - TS	-0.084451	0.125887	71	-0.670848	0.781127	Inferior frontal gyrus (tirangular) right	negative
F - M	0.132735	0.096254	71	1.37901	0.357266	Orbitofrontal cortex (inferior) left	positive
F - TS	0.129084	0.122949	71	1.0499	0.548155	Orbitofrontal cortex (inferior) left	positive
M - TS	-0.00365107	0.121761	71	-0.0299857	0.999504	Orbitofrontal cortex (inferior) left	negative
F - M	0.149919	0.119324	71	1.2564	0.42443	Orbitofrontal cortex (inferior) right	positive
F - TS	0.169134	0.152417	71	1.10968	0.511317	Orbitofrontal cortex (inferior) right	positive
M - TS	0.0192153	0.150944	71	0.127301	0.991107	Orbitofrontal cortex (inferior) right	positive
F - M	0.103053	0.104017	71	0.990732	0.585102	Rolandic operculum left	positive
F - TS	-0.0303301	0.132865	71	-0.228278	0.971693	Rolandic operculum left	negative
M - TS	-0.133383	0.131581	71	-1.0137	0.570721	Rolandic operculum left	negative
F - M	0.0969025	0.0964426	71	1.00477	0.576308	Rolandic operculum right	positive
F - TS	0.0823302	0.12319	71	0.668321	0.782573	Rolandic operculum right	positive
M - TS	-0.0145723	0.121999	71	-0.119446	0.992166	Rolandic operculum right	negative
F - M	-0.0152275	0.101683	71	-0.149754	0.987715	Supplementary motor area left	negative
F - TS	0.179598	0.129884	71	1.38276	0.355304	Supplementary motor area left	positive
M - TS	0.194826	0.128629	71	1.51464	0.290224	Supplementary motor area left	positive
F - M	-0.006823	0.0971471	71	-0.0702337	0.997284	Supplementary motor area right	negative
F - TS	0.136147	0.12409	71	1.09716	0.518976	Supplementary motor area right	positive
M - TS	0.14297	0.12289	71	1.16339	0.47883	Supplementary motor area right	positive
F - M	-0.0528531	0.0998008	71	-0.529586	0.857103	Olfactory left	negative
F - TS	0.0965741	0.127479	71	0.757568	0.730062	Olfactory left	positive
M - TS	0.149427	0.126247	71	1.18361	0.466789	Olfactory left	positive
F - M	-0.0520682	0.0919681	71	-0.566155	0.838485	Olfactory right	negative
F - TS	0.133999	0.117474	71	1.14067	0.492491	Olfactory right	positive
M - TS	0.186067	0.116339	71	1.59935	0.252598	Olfactory right	positive
F - M	-0.192053	0.102736	71	-1.86939	0.155109	Superior frontal gyrus (medial) left	negative
F - TS	-0.155643	0.131229	71	-1.18604	0.465346	Superior frontal gyrus (medial) left	negative
M - TS	0.0364106	0.12996	71	0.280167	0.95768	Superior frontal gyrus (medial) left	positive
F - M	-0.165674	0.0870714	71	-1.90274	0.145365	Superior frontal gyrus (medial) right	negative
F - TS	-0.0147922	0.111219	71	-0.133	0.990297	Superior frontal gyrus (medial) right	negative
M - TS	0.150882	0.110145	71	1.36985	0.362079	Superior frontal gyrus (medial) right	positive
F - M	0.0342421	0.101561	71	0.33716	0.939317	Orbitofrontal cortex (medial) left	positive
F - TS	-0.00955148	0.129727	71	-0.0736276	0.997016	Orbitofrontal cortex (medial) left	negative
M - TS	-0.0437936	0.128473	71	-0.340877	0.938015	Orbitofrontal cortex (medial) left	negative
F - M	0.00785098	0.102415	71	0.0766586	0.996766	Orbitofrontal cortex (medial) right	positive
F - TS	0.144947	0.130818	71	1.108	0.512339	Orbitofrontal cortex (medial) right	positive
M - TS	0.137096	0.129554	71	1.05822	0.542996	Orbitofrontal cortex (medial) right	positive
F - M	0.0365195	0.104229	71	0.350378	0.934633	Rectus gyrus left	positive
F - TS	-0.0324735	0.133135	71	-0.243913	0.96775	Rectus gyrus left	negative
M - TS	-0.068993	0.131849	71	-0.523274	0.860232	Rectus gyrus left	negative
F - M	0.0446224	0.117995	71	0.378173	0.924283	Rectus gyrus right	positive
F - TS	0.0936203	0.150719	71	0.621159	0.809035	Rectus gyrus right	positive
M - TS	0.0489979	0.149262	71	0.328267	0.942379	Rectus gyrus right	positive
F - M	-0.129982	0.109684	71	-1.18505	0.465932	Insula left	negative
F - TS	-0.120509	0.140104	71	-0.86014	0.66702	Insula left	negative
M - TS	0.00947286	0.13875	71	0.0682731	0.997434	Insula left	positive
F - M	-0.116953	0.100055	71	-1.16889	0.475544	Insula right	negative
F - TS	-0.0942373	0.127804	71	-0.73736	0.742187	Insula right	negative
M - TS	0.0227157	0.126568	71	0.179474	0.982404	Insula right	positive
F - M	-0.224475	0.114877	71	-1.95405	0.131301	Anterior cingulate gyrus left	negative
F - TS	-0.124087	0.146737	71	-0.845644	0.676045	Anterior cingulate gyrus left	negative
M - TS	0.100388	0.145318	71	0.690814	0.769611	Anterior cingulate gyrus left	positive
F - M	-0.224869	0.110675	71	-2.03179	0.11204	Anterior cingulate gyrus right	negative
F - TS	0.0117349	0.14137	71	0.0830087	0.996209	Anterior cingulate gyrus right	positive
M - TS	0.236604	0.140003	71	1.68999	0.216088	Anterior cingulate gyrus right	positive
F - M	-0.125594	0.107733	71	-1.16579	0.477397	Middle cingulate gyrus left	negative
F - TS	-0.0194437	0.137612	71	-0.141294	0.989056	Middle cingulate gyrus left	negative
M - TS	0.106151	0.136282	71	0.778905	0.717134	Middle cingulate gyrus left	positive
F - M	-0.126461	0.107971	71	-1.17124	0.47414	Middle cingulate gyrus right	negative
F - TS	0.0670721	0.137916	71	0.486327	0.878015	Middle cingulate gyrus right	positive
M - TS	0.193533	0.136583	71	1.41696	0.337693	Middle cingulate gyrus right	positive
F - M	-0.100705	0.09871	71	-1.02021	0.566653	Posterior cingulate gyrus left	negative
F - TS	-0.322829	0.126086	71	-2.56039	0.0332787	Posterior cingulate gyrus left	negative
M - TS	-0.222124	0.124867	71	-1.77888	0.184031	Posterior cingulate gyrus left	negative
F - M	-0.149361	0.0979358	71	-1.52509	0.285403	Posterior cingulate gyrus right	negative
F - TS	-0.214232	0.125097	71	-1.71253	0.20761	Posterior cingulate gyrus right	negative
M - TS	-0.0648714	0.123888	71	-0.52363	0.860056	Posterior cingulate gyrus right	negative
F - M	-0.155403	0.099339	71	-1.56438	0.267726	Hippocampus left	negative
F - TS	-0.139583	0.126889	71	-1.10004	0.517214	Hippocampus left	negative
M - TS	0.0158205	0.125663	71	0.125896	0.991301	Hippocampus left	positive
F - M	-0.0603357	0.103887	71	-0.580784	0.830814	Hippocampus right	negative
F - TS	-0.0698135	0.132698	71	-0.526108	0.85883	Hippocampus right	negative
M - TS	-0.00947783	0.131416	71	-0.072121	0.997137	Hippocampus right	negative
F - M	0.0223212	0.103776	71	0.215091	0.974827	ParaHippocampal gyrus left	positive
F - TS	0.0456859	0.132557	71	0.344652	0.936681	ParaHippocampal gyrus left	positive
M - TS	0.0233646	0.131276	71	0.177982	0.982692	ParaHippocampal gyrus left	positive
F - M	-0.0177923	0.115635	71	-0.153865	0.987035	ParaHippocampal gyrus right	negative
F - TS	0.0103722	0.147705	71	0.0702222	0.997285	ParaHippocampal gyrus right	positive
M - TS	0.0281645	0.146278	71	0.192541	0.979776	ParaHippocampal gyrus right	positive
F - M	-0.0891683	0.0809317	71	-1.10177	0.516151	Amygdala left	negative
F - TS	-0.0361338	0.103377	71	-0.349535	0.934936	Amygdala left	negative
M - TS	0.0530345	0.102378	71	0.518027	0.862813	Amygdala left	positive
F - M	-0.0442733	0.0944101	71	-0.468947	0.886052	Amygdala right	negative
F - TS	-0.0174346	0.120593	71	-0.144573	0.988545	Amygdala right	negative
M - TS	0.0268387	0.119428	71	0.224727	0.972554	Amygdala right	positive
F - M	0.106899	0.114378	71	0.934606	0.620355	Calcarine cortex left	positive
F - TS	0.0124241	0.146099	71	0.0850386	0.996021	Calcarine cortex left	positive
M - TS	-0.0944745	0.144687	71	-0.652956	0.791305	Calcarine cortex left	negative
F - M	-0.0520992	0.114551	71	-0.454812	0.892427	Calcarine cortex right	negative
F - TS	-0.20633	0.14632	71	-1.41013	0.341173	Calcarine cortex right	negative
M - TS	-0.154231	0.144906	71	-1.06435	0.539196	Calcarine cortex right	negative
F - M	0.0186352	0.120924	71	0.154106	0.986995	Cuneus left	positive
F - TS	-0.0921194	0.154461	71	-0.596392	0.822498	Cuneus left	negative
M - TS	-0.110755	0.152968	71	-0.724036	0.750114	Cuneus left	negative
F - M	-0.10995	0.128497	71	-0.855658	0.669813	Cuneus right	negative
F - TS	-0.117464	0.164134	71	-0.715659	0.755067	Cuneus right	negative
M - TS	-0.00751439	0.162548	71	-0.0462288	0.998822	Cuneus right	negative
F - M	0.180418	0.0971666	71	1.85679	0.158915	Lingual gyrus left	positive
F - TS	-0.0389661	0.124114	71	-0.313953	0.947158	Lingual gyrus left	negative
M - TS	-0.219384	0.122915	71	-1.78485	0.18201	Lingual gyrus left	negative
F - M	0.135826	0.120573	71	1.12651	0.501066	Superior occiptal gyrus left	positive
F - TS	-0.138369	0.154012	71	-0.89843	0.643071	Superior occiptal gyrus left	negative
M - TS	-0.274195	0.152523	71	-1.79772	0.177704	Superior occiptal gyrus left	negative
F - M	0.0643903	0.117111	71	0.549823	0.846901	Superior occipital gyrus right	positive
F - TS	-0.12257	0.14959	71	-0.819373	0.692321	Superior occipital gyrus right	negative
M - TS	-0.18696	0.148144	71	-1.26201	0.421232	Superior occipital gyrus right	negative
F - M	0.2269	0.103385	71	2.1947	0.078999	Middle occipital gyrus left	positive
F - TS	0.0141535	0.132058	71	0.107177	0.993688	Middle occipital gyrus left	positive
M - TS	-0.212746	0.130782	71	-1.62673	0.241162	Middle occipital gyrus left	negative
F - M	0.158971	0.0972549	71	1.63458	0.237945	Middle occipital gyrus right	positive
F - TS	-0.00797054	0.124227	71	-0.064161	0.997733	Middle occipital gyrus right	negative
M - TS	-0.166942	0.123027	71	-1.35696	0.368916	Middle occipital gyrus right	negative
F - M	0.080989	0.107539	71	0.75311	0.732747	Inferior occiptal gyrus left	positive
F - TS	0.0867025	0.137364	71	0.631189	0.803494	Inferior occiptal gyrus left	positive
M - TS	0.00571359	0.136036	71	0.0420005	0.999028	Inferior occiptal gyrus left	positive
F - M	-0.0132297	0.122281	71	-0.108191	0.993568	Inferior occipital gyrus right	negative
F - TS	-0.280997	0.156194	71	-1.79902	0.177274	Inferior occipital gyrus right	negative
M - TS	-0.267767	0.154685	71	-1.73105	0.200821	Inferior occipital gyrus right	negative
F - M	0.085519	0.0890488	71	0.960362	0.604169	Fusiform gyrus left	positive
F - TS	-0.0535245	0.113745	71	-0.470565	0.885313	Fusiform gyrus left	negative
M - TS	-0.139043	0.112646	71	-1.23434	0.43709	Fusiform gyrus left	negative
F - M	-0.0804547	0.105728	71	-0.760959	0.728016	Fusiform gyrus right	negative
F - TS	-0.150493	0.13505	71	-1.11435	0.508464	Fusiform gyrus right	negative
M - TS	-0.0700388	0.133745	71	-0.523673	0.860034	Fusiform gyrus right	negative
F - M	-0.0032244	0.100772	71	-0.0319969	0.999436	Postcentral gyrus left	negative
F - TS	0.293303	0.12872	71	2.27861	0.0654095	Postcentral gyrus left	positive
M - TS	0.296528	0.127476	71	2.32614	0.0586249	Postcentral gyrus left	positive
F - M	0.169443	0.0915418	71	1.85099	0.160692	Postcentral gyrus right	positive
F - TS	0.368561	0.11693	71	3.15199	0.00663605	Postcentral gyrus right	positive
M - TS	0.199118	0.1158	71	1.71951	0.205034	Postcentral gyrus right	positive
F - M	-0.0753476	0.116671	71	-0.645813	0.795329	Superior parietal gyrus left	negative
F - TS	0.084076	0.149028	71	0.564162	0.83952	Superior parietal gyrus left	positive
M - TS	0.159424	0.147588	71	1.0802	0.529409	Superior parietal gyrus left	positive
F - M	0.0466364	0.112457	71	0.414703	0.909686	Superior parietal gyrus right	positive
F - TS	0.298429	0.143646	71	2.07753	0.101805	Superior parietal gyrus right	positive
M - TS	0.251792	0.142258	71	1.76997	0.187077	Superior parietal gyrus right	positive
F - M	0.0340535	0.103512	71	0.328981	0.942136	Inferior parietal lobule left	positive
F - TS	0.247527	0.132219	71	1.8721	0.154299	Inferior parietal lobule left	positive
M - TS	0.213474	0.130942	71	1.6303	0.239696	Inferior parietal lobule left	positive
F - M	0.054059	0.105872	71	0.510606	0.866433	Inferior parietal lobule right	positive
F - TS	0.219715	0.135234	71	1.6247	0.241996	Inferior parietal lobule right	positive
M - TS	0.165656	0.133927	71	1.23691	0.435605	Inferior parietal lobule right	positive
F - M	0.08079	0.102343	71	0.789406	0.71073	Supramarginal gyrus left	positive
F - TS	0.151852	0.130726	71	1.16161	0.479899	Supramarginal gyrus left	positive
M - TS	0.0710623	0.129463	71	0.548901	0.847371	Supramarginal gyrus left	positive
F - M	0.134084	0.106635	71	1.25742	0.423847	Supramarginal gyrus right	positive
F - TS	0.365724	0.136208	71	2.68504	0.0241965	Supramarginal gyrus right	positive
M - TS	0.23164	0.134892	71	1.71722	0.205874	Supramarginal gyrus right	positive
F - M	0.0912533	0.0965205	71	0.945429	0.613553	Angular gyrus left	positive
F - TS	0.101766	0.123289	71	0.825427	0.68858	Angular gyrus left	positive
M - TS	0.0105129	0.122098	71	0.0861025	0.995921	Angular gyrus left	positive
F - M	0.0792721	0.0920459	71	0.861223	0.666345	Angular gyrus right	positive
F - TS	0.167066	0.117574	71	1.42095	0.335673	Angular gyrus right	positive
M - TS	0.0877942	0.116437	71	0.754003	0.732209	Angular gyrus right	positive
F - M	0.14537	0.109884	71	1.32294	0.387269	Precuneus left	positive
F - TS	-0.00790222	0.140359	71	-0.0563001	0.998254	Precuneus left	negative
M - TS	-0.153272	0.139002	71	-1.10266	0.51561	Precuneus left	negative
F - M	0.0389208	0.127472	71	0.305327	0.949946	Precuneus right	positive
F - TS	-0.0734262	0.162825	71	-0.450952	0.894141	Precuneus right	negative
M - TS	-0.112347	0.161251	71	-0.69672	0.766175	Precuneus right	negative
F - M	0.0521821	0.0936989	71	0.556912	0.843267	Paracentral lobule left	positive
F - TS	0.291274	0.119685	71	2.43367	0.0454513	Paracentral lobule left	positive
M - TS	0.239092	0.118528	71	2.01717	0.11548	Paracentral lobule left	positive
F - M	0.0675987	0.107421	71	0.629291	0.804546	Paracentral lobule right	positive
F - TS	0.267107	0.137212	71	1.94667	0.133255	Paracentral lobule right	positive
M - TS	0.199508	0.135886	71	1.4682	0.312257	Paracentral lobule right	positive
F - M	-0.125879	0.105964	71	-1.18794	0.464224	Caudate left	negative
F - TS	-0.162158	0.135352	71	-1.19805	0.458258	Caudate left	negative
M - TS	-0.0362791	0.134044	71	-0.270651	0.960447	Caudate left	negative
F - M	-0.162912	0.104524	71	-1.55861	0.270274	Caudate right	negative
F - TS	-0.182247	0.133512	71	-1.36503	0.36463	Caudate right	negative
M - TS	-0.0193354	0.132222	71	-0.146235	0.988282	Caudate right	negative
F - M	-0.0993078	0.102677	71	-0.967182	0.599884	Putamen left	negative
F - TS	-0.0637205	0.131154	71	-0.485847	0.87824	Putamen left	negative
M - TS	0.0355872	0.129886	71	0.273988	0.959486	Putamen left	positive
F - M	-0.135235	0.105973	71	-1.27613	0.413242	Putamen right	negative
F - TS	0.146062	0.135363	71	1.07904	0.53012	Putamen right	positive
M - TS	0.281297	0.134054	71	2.09838	0.0973966	Putamen right	positive
F - M	-0.224459	0.0954015	71	-2.35278	0.0550905	Pallidum left	negative
F - TS	-0.225462	0.12186	71	-1.85018	0.160942	Pallidum left	negative
M - TS	-0.00100321	0.120682	71	-0.0083128	0.999962	Pallidum left	negative
F - M	-0.163694	0.113176	71	-1.44637	0.322953	Pallidum right	negative
F - TS	-0.041811	0.144564	71	-0.289222	0.954966	Pallidum right	negative
M - TS	0.121884	0.143167	71	0.851341	0.672502	Pallidum right	positive
F - M	-0.110708	0.103977	71	-1.06474	0.538957	Thalamus left	negative
F - TS	-0.257867	0.132813	71	-1.94158	0.134618	Thalamus left	negative
M - TS	-0.147159	0.13153	71	-1.11883	0.505737	Thalamus left	negative
F - M	-0.104018	0.112086	71	-0.928017	0.624496	Thalamus sright	negative
F - TS	-0.234995	0.143172	71	-1.64136	0.235196	Thalamus sright	negative
M - TS	-0.130978	0.141788	71	-0.923757	0.627172	Thalamus sright	negative
F - M	0.0496603	0.0940379	71	0.528088	0.857847	Heschl gyrus left	positive
F - TS	0.00461457	0.120118	71	0.038417	0.999187	Heschl gyrus left	positive
M - TS	-0.0450457	0.118957	71	-0.378672	0.924092	Heschl gyrus left	negative
F - M	0.0552138	0.10224	71	0.54004	0.851864	Heschl gyrus right	positive
F - TS	-0.0116912	0.130595	71	-0.0895226	0.995592	Heschl gyrus right	negative
M - TS	-0.066905	0.129333	71	-0.517308	0.863165	Heschl gyrus right	negative
F - M	0.00190367	0.0893991	71	0.021294	0.99975	Superior temporal gyrus left	positive
F - TS	-0.042795	0.114193	71	-0.374762	0.92559	Superior temporal gyrus left	negative
M - TS	-0.0446987	0.113089	71	-0.395252	0.917597	Superior temporal gyrus left	negative
F - M	-0.0105757	0.102721	71	-0.102956	0.994174	Superior temporal gyrus right	negative
F - TS	0.0136044	0.131209	71	0.103685	0.994091	Superior temporal gyrus right	positive
M - TS	0.0241801	0.129941	71	0.186085	0.981096	Superior temporal gyrus right	positive
F - M	0.109335	0.0923573	71	1.18382	0.46666	Temporal pole (middle) left	positive
F - TS	0.186736	0.117971	71	1.58289	0.259647	Temporal pole (middle) left	positive
M - TS	0.0774007	0.116831	71	0.6625	0.785893	Temporal pole (middle) left	positive
F - M	-0.063547	0.0902672	71	-0.703988	0.761928	Temporal ple (superior) right	negative
F - TS	0.209788	0.115302	71	1.81947	0.170605	Temporal ple (superior) right	positive
M - TS	0.273335	0.114187	71	2.39374	0.050011	Temporal ple (superior) right	positive
F - M	0.0984264	0.109149	71	0.901765	0.64098	Middle tempral gyrus left	positive
F - TS	0.11886	0.139419	71	0.852537	0.671757	Middle tempral gyrus left	positive
M - TS	0.0204339	0.138072	71	0.147994	0.988	Middle tempral gyrus left	positive
F - M	0.0482731	0.116274	71	0.415166	0.909494	Middle temporal gyrus right	positive
F - TS	0.202391	0.148521	71	1.36271	0.365859	Middle temporal gyrus right	positive
M - TS	0.154118	0.147086	71	1.04781	0.549456	Middle temporal gyrus right	positive
F - M	-0.012674	0.0965428	71	-0.131279	0.990545	Temporal pole (middle) left	negative
F - TS	0.0973875	0.123318	71	0.789729	0.710533	Temporal pole (middle) left	positive
M - TS	0.110062	0.122126	71	0.901214	0.641325	Temporal pole (middle) left	positive
F - M	-0.0554581	0.0821152	71	-0.675369	0.778533	Temporal pole (middle) right	negative
F - TS	0.22297	0.104889	71	2.12577	0.0918401	Temporal pole (middle) right	positive
M - TS	0.278428	0.103875	71	2.68041	0.0244896	Temporal pole (middle) right	positive
F - M	0.0569258	0.0903039	71	0.630381	0.803942	Inferior temporal gyrus left	positive
F - TS	0.27736	0.115348	71	2.40454	0.0487404	Inferior temporal gyrus left	positive
M - TS	0.220434	0.114234	71	1.92968	0.137843	Inferior temporal gyrus left	positive
F - M	-0.0134418	0.115333	71	-0.116548	0.99254	Inferior temporal gyrus right	negative
F - TS	0.158542	0.147319	71	1.07618	0.531886	Inferior temporal gyrus right	positive
M - TS	0.171983	0.145895	71	1.17881	0.469634	Inferior temporal gyrus right	positive

## Sheet: RightLingualNoGlobal
contrast	estimate	SE	df	t.ratio	p.value	Variable	direction
F - M	0.0806029	0.111029	71	0.725962	0.748972	Precentral gyrus left	positive
F - TS	0.314452	0.141822	71	2.21724	0.0751363	Precentral gyrus left	positive
M - TS	0.233849	0.140451	71	1.66499	0.22577	Precentral gyrus left	positive
F - M	0.0667828	0.088904	71	0.751179	0.733908	Precentral gyrus right	positive
F - TS	0.280916	0.11356	71	2.47372	0.0412429	Precentral gyrus right	positive
M - TS	0.214134	0.112463	71	1.90404	0.144995	Precentral gyrus right	positive
F - M	-0.103015	0.10927	71	-0.94275	0.615237	Superior frontal gyrus (dorsal) left	negative
F - TS	-0.129152	0.139575	71	-0.925322	0.626189	Superior frontal gyrus (dorsal) left	negative
M - TS	-0.0261372	0.138226	71	-0.18909	0.980487	Superior frontal gyrus (dorsal) left	negative
F - M	-0.0422161	0.0957625	71	-0.440841	0.89858	Superior frontal gyrus (dorsal) right	negative
F - TS	-0.0547506	0.122321	71	-0.447598	0.895623	Superior frontal gyrus (dorsal) right	negative
M - TS	-0.0125345	0.121139	71	-0.103472	0.994115	Superior frontal gyrus (dorsal) right	negative
F - M	0.0798816	0.114364	71	0.698488	0.765143	Orbitofrontal cortex (superior) left	positive
F - TS	-0.00752483	0.146081	71	-0.0515114	0.998538	Orbitofrontal cortex (superior) left	negative
M - TS	-0.0874064	0.144669	71	-0.604182	0.818297	Orbitofrontal cortex (superior) left	negative
F - M	0.0145992	0.111249	71	0.13123	0.990552	Orbitofrontal cortex (superior) right	positive
F - TS	0.204935	0.142102	71	1.44216	0.32504	Orbitofrontal cortex (superior) right	positive
M - TS	0.190335	0.140729	71	1.35249	0.371297	Orbitofrontal cortex (superior) right	positive
F - M	0.0687695	0.0939716	71	0.731811	0.745496	Middle frontal gyrus left	positive
F - TS	0.024032	0.120033	71	0.200211	0.978151	Middle frontal gyrus left	positive
M - TS	-0.0447374	0.118873	71	-0.376345	0.924984	Middle frontal gyrus left	negative
F - M	0.0881294	0.103577	71	0.850861	0.6728	Middle frontal gyrus right	positive
F - TS	0.0647359	0.132302	71	0.489303	0.876617	Middle frontal gyrus right	positive
M - TS	-0.0233934	0.131024	71	-0.178544	0.982584	Middle frontal gyrus right	negative
F - M	0.0624334	0.106795	71	0.584612	0.828787	Orbitofrontal cortex (middle) left	positive
F - TS	0.0236906	0.136413	71	0.173669	0.983514	Orbitofrontal cortex (middle) left	positive
M - TS	-0.0387428	0.135094	71	-0.286784	0.955704	Orbitofrontal cortex (middle) left	negative
F - M	0.0615831	0.11095	71	0.555053	0.844223	Orbitofrontal cortex (middle) right	positive
F - TS	0.0476694	0.14172	71	0.336363	0.939594	Orbitofrontal cortex (middle) right	positive
M - TS	-0.0139137	0.140351	71	-0.0991353	0.994597	Orbitofrontal cortex (middle) right	negative
F - M	0.151411	0.0973496	71	1.55533	0.271731	Inferior frontal gyrus (opercular) left	positive
F - TS	0.0200522	0.124348	71	0.161258	0.985769	Inferior frontal gyrus (opercular) left	positive
M - TS	-0.131359	0.123147	71	-1.06669	0.537751	Inferior frontal gyrus (opercular) left	negative
F - M	0.0198836	0.0975284	71	0.203875	0.977354	Inferior frontal gyrus (opercular) right	positive
F - TS	-0.0241631	0.124577	71	-0.193961	0.97948	Inferior frontal gyrus (opercular) right	negative
M - TS	-0.0440466	0.123373	71	-0.357021	0.932221	Inferior frontal gyrus (opercular) right	negative
F - M	0.193821	0.10036	71	1.93127	0.137409	Inferior frontal gyrus (triangular) left	positive
F - TS	0.113529	0.128193	71	0.885606	0.651106	Inferior frontal gyrus (triangular) left	positive
M - TS	-0.0802928	0.126954	71	-0.632455	0.802791	Inferior frontal gyrus (triangular) left	negative
F - M	0.0936479	0.100494	71	0.931873	0.622073	Inferior frontal gyrus (tirangular) right	positive
F - TS	0.0565832	0.128365	71	0.4408	0.898598	Inferior frontal gyrus (tirangular) right	positive
M - TS	-0.0370647	0.127124	71	-0.291562	0.954251	Inferior frontal gyrus (tirangular) right	negative
F - M	0.107434	0.100574	71	1.06821	0.536806	Orbitofrontal cortex (inferior) left	positive
F - TS	0.0945708	0.128467	71	0.736151	0.74291	Orbitofrontal cortex (inferior) left	positive
M - TS	-0.0128637	0.127225	71	-0.10111	0.99438	Orbitofrontal cortex (inferior) left	negative
F - M	0.122552	0.0975878	71	1.25581	0.424765	Orbitofrontal cortex (inferior) right	positive
F - TS	0.0799971	0.124652	71	0.641761	0.797602	Orbitofrontal cortex (inferior) right	positive
M - TS	-0.0425547	0.123448	71	-0.344718	0.936658	Orbitofrontal cortex (inferior) right	negative
F - M	0.116314	0.0993051	71	1.17128	0.474121	Rolandic operculum left	positive
F - TS	0.0938587	0.126846	71	0.739942	0.740645	Rolandic operculum left	positive
M - TS	-0.022455	0.12562	71	-0.178753	0.982543	Rolandic operculum left	negative
F - M	0.0445258	0.0949713	71	0.468834	0.886104	Rolandic operculum right	positive
F - TS	0.158333	0.12131	71	1.30519	0.397022	Rolandic operculum right	positive
M - TS	0.113807	0.120138	71	0.947305	0.612374	Rolandic operculum right	positive
F - M	0.0316213	0.091775	71	0.344552	0.936716	Supplementary motor area left	positive
F - TS	0.131078	0.117227	71	1.11815	0.506148	Supplementary motor area left	positive
M - TS	0.0994567	0.116095	71	0.856687	0.669172	Supplementary motor area left	positive
F - M	-0.0169096	0.0982783	71	-0.172058	0.983816	Supplementary motor area right	negative
F - TS	0.0686764	0.125534	71	0.547072	0.848303	Supplementary motor area right	positive
M - TS	0.0855859	0.124321	71	0.688425	0.770997	Supplementary motor area right	positive
F - M	-0.0332474	0.0988494	71	-0.336344	0.939601	Olfactory left	negative
F - TS	0.0973767	0.126264	71	0.771215	0.721807	Olfactory left	positive
M - TS	0.130624	0.125044	71	1.04463	0.551433	Olfactory left	positive
F - M	-0.0255625	0.0921795	71	-0.277312	0.958519	Olfactory right	negative
F - TS	0.0623509	0.117744	71	0.529545	0.857123	Olfactory right	positive
M - TS	0.0879134	0.116606	71	0.753934	0.732251	Olfactory right	positive
F - M	-0.0841921	0.0953143	71	-0.883311	0.652544	Superior frontal gyrus (medial) left	negative
F - TS	-0.10633	0.121748	71	-0.873358	0.658769	Superior frontal gyrus (medial) left	negative
M - TS	-0.0221378	0.120572	71	-0.183607	0.981592	Superior frontal gyrus (medial) left	negative
F - M	-0.0953462	0.088005	71	-1.08342	0.527424	Superior frontal gyrus (medial) right	negative
F - TS	-0.0527787	0.112412	71	-0.469512	0.885794	Superior frontal gyrus (medial) right	negative
M - TS	0.0425675	0.111326	71	0.382369	0.922663	Superior frontal gyrus (medial) right	positive
F - M	0.0400553	0.102828	71	0.389535	0.919862	Orbitofrontal cortex (medial) left	positive
F - TS	-0.0377676	0.131346	71	-0.287542	0.955475	Orbitofrontal cortex (medial) left	negative
M - TS	-0.0778229	0.130077	71	-0.598283	0.821481	Orbitofrontal cortex (medial) left	negative
F - M	-0.0126237	0.0986515	71	-0.127963	0.991014	Orbitofrontal cortex (medial) right	negative
F - TS	0.10231	0.126011	71	0.811916	0.696919	Orbitofrontal cortex (medial) right	positive
M - TS	0.114934	0.124793	71	0.920996	0.628907	Orbitofrontal cortex (medial) right	positive
F - M	0.0917527	0.109841	71	0.835326	0.68245	Rectus gyrus left	positive
F - TS	0.097814	0.140303	71	0.697161	0.765917	Rectus gyrus left	positive
M - TS	0.00606136	0.138947	71	0.0436234	0.998951	Rectus gyrus left	positive
F - M	0.0748361	0.112262	71	0.666617	0.783547	Rectus gyrus right	positive
F - TS	0.168081	0.143397	71	1.17214	0.473607	Rectus gyrus right	positive
M - TS	0.0932449	0.142011	71	0.656602	0.789242	Rectus gyrus right	positive
F - M	-0.0595574	0.098941	71	-0.601949	0.819505	Insula left	negative
F - TS	-0.00506686	0.126381	71	-0.040092	0.999114	Insula left	negative
M - TS	0.0544906	0.12516	71	0.435369	0.90095	Insula left	positive
F - M	-0.120935	0.103409	71	-1.16948	0.475193	Insula right	negative
F - TS	-0.135163	0.132088	71	-1.02328	0.564734	Insula right	negative
M - TS	-0.0142285	0.130812	71	-0.108771	0.993499	Insula right	negative
F - M	-0.178341	0.109703	71	-1.62567	0.241595	Anterior cingulate gyrus left	negative
F - TS	-0.138063	0.140128	71	-0.985263	0.588533	Anterior cingulate gyrus left	negative
M - TS	0.0402789	0.138773	71	0.290249	0.954653	Anterior cingulate gyrus left	positive
F - M	-0.195916	0.102174	71	-1.91748	0.141212	Anterior cingulate gyrus right	negative
F - TS	-0.0807626	0.13051	71	-0.618821	0.810319	Anterior cingulate gyrus right	negative
M - TS	0.115153	0.129249	71	0.890941	0.647765	Anterior cingulate gyrus right	positive
F - M	-0.0726703	0.0986363	71	-0.73675	0.742552	Middle cingulate gyrus left	negative
F - TS	0.0343063	0.125992	71	0.27229	0.959976	Middle cingulate gyrus left	positive
M - TS	0.106977	0.124774	71	0.857363	0.668751	Middle cingulate gyrus left	positive
F - M	-0.128237	0.106387	71	-1.20538	0.453947	Middle cingulate gyrus right	negative
F - TS	0.00710641	0.135891	71	0.0522948	0.998493	Middle cingulate gyrus right	positive
M - TS	0.135343	0.134578	71	1.00568	0.575735	Middle cingulate gyrus right	positive
F - M	-0.0978487	0.0870204	71	-1.12443	0.502326	Posterior cingulate gyrus left	negative
F - TS	-0.224319	0.111154	71	-2.01809	0.115261	Posterior cingulate gyrus left	negative
M - TS	-0.126471	0.11008	71	-1.1489	0.487529	Posterior cingulate gyrus left	negative
F - M	-0.143768	0.0852914	71	-1.68561	0.217764	Posterior cingulate gyrus right	negative
F - TS	-0.163602	0.108946	71	-1.50169	0.296271	Posterior cingulate gyrus right	negative
M - TS	-0.0198345	0.107893	71	-0.183835	0.981546	Posterior cingulate gyrus right	negative
F - M	-0.155775	0.0858078	71	-1.8154	0.171918	Hippocampus left	negative
F - TS	-0.0592372	0.109605	71	-0.540459	0.851653	Hippocampus left	negative
M - TS	0.0965381	0.108546	71	0.889374	0.648747	Hippocampus left	positive
F - M	-0.0998432	0.0913247	71	-1.09328	0.521361	Hippocampus right	negative
F - TS	-0.0663058	0.116652	71	-0.568405	0.837313	Hippocampus right	negative
M - TS	0.0335374	0.115525	71	0.290305	0.954636	Hippocampus right	positive
F - M	0.00634219	0.0893098	71	0.0710134	0.997224	ParaHippocampal gyrus left	positive
F - TS	0.0595563	0.114079	71	0.522064	0.860829	ParaHippocampal gyrus left	positive
M - TS	0.0532141	0.112976	71	0.471021	0.885105	ParaHippocampal gyrus left	positive
F - M	-0.0417392	0.105518	71	-0.395566	0.917471	ParaHippocampal gyrus right	negative
F - TS	-0.00554437	0.134782	71	-0.0411359	0.999068	ParaHippocampal gyrus right	negative
M - TS	0.0361948	0.133479	71	0.271165	0.9603	ParaHippocampal gyrus right	positive
F - M	-0.0733715	0.0818308	71	-0.896624	0.644203	Amygdala left	negative
F - TS	0.0757594	0.104525	71	0.724794	0.749665	Amygdala left	positive
M - TS	0.149131	0.103515	71	1.44067	0.325784	Amygdala left	positive
F - M	-0.0227691	0.0896648	71	-0.253936	0.965095	Amygdala right	negative
F - TS	-0.00379329	0.114532	71	-0.0331199	0.999395	Amygdala right	negative
M - TS	0.0189758	0.113425	71	0.167298	0.984692	Amygdala right	positive
F - M	0.0716417	0.113668	71	0.630274	0.804001	Calcarine cortex left	positive
F - TS	0.0140036	0.145192	71	0.0964493	0.994885	Calcarine cortex left	positive
M - TS	-0.0576381	0.143789	71	-0.400853	0.91535	Calcarine cortex left	negative
F - M	-0.144633	0.106693	71	-1.3556	0.369639	Calcarine cortex right	negative
F - TS	-0.256798	0.136282	71	-1.88431	0.15069	Calcarine cortex right	negative
M - TS	-0.112166	0.134965	71	-0.83107	0.685088	Calcarine cortex right	negative
F - M	-0.0213427	0.111646	71	-0.191165	0.980061	Cuneus left	negative
F - TS	-0.107998	0.142609	71	-0.757299	0.730224	Cuneus left	negative
M - TS	-0.086655	0.141231	71	-0.613569	0.813194	Cuneus left	negative
F - M	-0.134545	0.112437	71	-1.19663	0.459095	Cuneus right	negative
F - TS	-0.0917526	0.14362	71	-0.638855	0.799226	Cuneus right	negative
M - TS	0.0427929	0.142232	71	0.300866	0.951361	Cuneus right	positive
F - M	0.146633	0.0917299	71	1.59854	0.252945	Lingual gyrus left	positive
F - TS	0.00366477	0.11717	71	0.0312774	0.999461	Lingual gyrus left	positive
M - TS	-0.142969	0.116038	71	-1.23209	0.43839	Lingual gyrus left	negative
F - M	0.125962	0.118469	71	1.06325	0.539877	Superior occiptal gyrus left	positive
F - TS	-0.112885	0.151324	71	-0.745981	0.73703	Superior occiptal gyrus left	negative
M - TS	-0.238847	0.149862	71	-1.59378	0.25497	Superior occiptal gyrus left	negative
F - M	0.00261573	0.117981	71	0.0221708	0.999729	Superior occipital gyrus right	positive
F - TS	-0.125773	0.150701	71	-0.834588	0.682908	Superior occipital gyrus right	negative
M - TS	-0.128389	0.149245	71	-0.860259	0.666946	Superior occipital gyrus right	negative
F - M	0.23383	0.107585	71	2.17345	0.0827896	Middle occipital gyrus left	positive
F - TS	0.0173213	0.137422	71	0.126045	0.99128	Middle occipital gyrus left	positive
M - TS	-0.216508	0.136094	71	-1.59088	0.256212	Middle occipital gyrus left	negative
F - M	0.121058	0.102548	71	1.1805	0.468634	Middle occipital gyrus right	positive
F - TS	-0.0592963	0.130989	71	-0.452683	0.893374	Middle occipital gyrus right	negative
M - TS	-0.180354	0.129723	71	-1.39031	0.351378	Middle occipital gyrus right	negative
F - M	0.099335	0.107176	71	0.926836	0.625238	Inferior occiptal gyrus left	positive
F - TS	0.0533104	0.1369	71	0.38941	0.919911	Inferior occiptal gyrus left	positive
M - TS	-0.0460246	0.135577	71	-0.339471	0.938509	Inferior occiptal gyrus left	negative
F - M	0.00846836	0.11224	71	0.0754489	0.996867	Inferior occipital gyrus right	positive
F - TS	-0.25887	0.143368	71	-1.80563	0.175097	Inferior occipital gyrus right	negative
M - TS	-0.267338	0.141982	71	-1.8829	0.151104	Inferior occipital gyrus right	negative
F - M	0.0934009	0.0948433	71	0.984791	0.588829	Fusiform gyrus left	positive
F - TS	-0.0415988	0.121147	71	-0.343375	0.937134	Fusiform gyrus left	negative
M - TS	-0.135	0.119976	71	-1.12522	0.501847	Fusiform gyrus left	negative
F - M	-0.0506966	0.105498	71	-0.480545	0.880713	Fusiform gyrus right	negative
F - TS	-0.123072	0.134757	71	-0.913289	0.633747	Fusiform gyrus right	negative
M - TS	-0.0723751	0.133454	71	-0.542321	0.850713	Fusiform gyrus right	negative
F - M	-0.00910096	0.100763	71	-0.0903206	0.995513	Postcentral gyrus left	negative
F - TS	0.319611	0.128708	71	2.48322	0.0402954	Postcentral gyrus left	positive
M - TS	0.328712	0.127464	71	2.57886	0.0317674	Postcentral gyrus left	positive
F - M	0.0984964	0.0970028	71	1.0154	0.569659	Postcentral gyrus right	positive
F - TS	0.401121	0.123905	71	3.23732	0.0051559	Postcentral gyrus right	positive
M - TS	0.302624	0.122708	71	2.46622	0.0420043	Postcentral gyrus right	positive
F - M	-0.0716393	0.112318	71	-0.637824	0.799802	Superior parietal gyrus left	negative
F - TS	0.0819334	0.143468	71	0.571092	0.83591	Superior parietal gyrus left	positive
M - TS	0.153573	0.142082	71	1.08088	0.528989	Superior parietal gyrus left	positive
F - M	-0.00239676	0.109197	71	-0.021949	0.999734	Superior parietal gyrus right	negative
F - TS	0.168819	0.139481	71	1.21034	0.451045	Superior parietal gyrus right	positive
M - TS	0.171216	0.138133	71	1.2395	0.434114	Superior parietal gyrus right	positive
F - M	0.0233086	0.110317	71	0.211288	0.975698	Inferior parietal lobule left	positive
F - TS	0.304141	0.140911	71	2.15839	0.085566	Inferior parietal lobule left	positive
M - TS	0.280833	0.13955	71	2.01242	0.116615	Inferior parietal lobule left	positive
F - M	0.0594917	0.109855	71	0.541546	0.851105	Inferior parietal lobule right	positive
F - TS	0.24338	0.140322	71	1.73443	0.199599	Inferior parietal lobule right	positive
M - TS	0.183888	0.138966	71	1.32326	0.387094	Inferior parietal lobule right	positive
F - M	0.0531818	0.116328	71	0.457172	0.891373	Supramarginal gyrus left	positive
F - TS	0.190622	0.14859	71	1.28288	0.40945	Supramarginal gyrus left	positive
M - TS	0.13744	0.147154	71	0.933993	0.620741	Supramarginal gyrus left	positive
F - M	0.0901962	0.115761	71	0.779157	0.716981	Supramarginal gyrus right	positive
F - TS	0.347782	0.147866	71	2.35201	0.0551906	Supramarginal gyrus right	positive
M - TS	0.257586	0.146437	71	1.75902	0.190874	Supramarginal gyrus right	positive
F - M	0.0714159	0.111001	71	0.643379	0.796695	Angular gyrus left	positive
F - TS	0.151449	0.141786	71	1.06816	0.536843	Angular gyrus left	positive
M - TS	0.0800334	0.140416	71	0.569975	0.836494	Angular gyrus left	positive
F - M	0.0489637	0.103967	71	0.470956	0.885134	Angular gyrus right	positive
F - TS	0.0704608	0.1328	71	0.530577	0.856609	Angular gyrus right	positive
M - TS	0.021497	0.131517	71	0.163454	0.985382	Angular gyrus right	positive
F - M	0.0900439	0.0980617	71	0.918237	0.63064	Precuneus left	positive
F - TS	0.0515199	0.125258	71	0.411312	0.911088	Precuneus left	positive
M - TS	-0.0385239	0.124047	71	-0.310558	0.948263	Precuneus left	negative
F - M	-0.0168596	0.116073	71	-0.145251	0.988438	Precuneus right	negative
F - TS	-0.0355554	0.148264	71	-0.239812	0.968808	Precuneus right	negative
M - TS	-0.0186957	0.146831	71	-0.127328	0.991103	Precuneus right	negative
F - M	-0.00464932	0.0974267	71	-0.0477212	0.998745	Paracentral lobule left	negative
F - TS	0.213387	0.124447	71	1.71469	0.206811	Paracentral lobule left	positive
M - TS	0.218036	0.123244	71	1.76914	0.187363	Paracentral lobule left	positive
F - M	-0.0422514	0.107152	71	-0.394314	0.91797	Paracentral lobule right	negative
F - TS	0.178666	0.136869	71	1.30538	0.396916	Paracentral lobule right	positive
M - TS	0.220917	0.135546	71	1.62983	0.239887	Paracentral lobule right	positive
F - M	-0.110753	0.100241	71	-1.10486	0.514259	Caudate left	negative
F - TS	-0.141513	0.128042	71	-1.10521	0.514049	Caudate left	negative
M - TS	-0.0307597	0.126804	71	-0.242576	0.968097	Caudate left	negative
F - M	-0.161833	0.0996077	71	-1.62471	0.241994	Caudate right	negative
F - TS	-0.211618	0.127233	71	-1.66324	0.22646	Caudate right	negative
M - TS	-0.0497848	0.126003	71	-0.395109	0.917654	Caudate right	negative
F - M	-0.0465924	0.100813	71	-0.462166	0.889129	Putamen left	negative
F - TS	0.0402409	0.128772	71	0.312497	0.947633	Putamen left	positive
M - TS	0.0868334	0.127528	71	0.680897	0.775351	Putamen left	positive
F - M	-0.154015	0.0971667	71	-1.58506	0.258712	Putamen right	negative
F - TS	0.114234	0.124115	71	0.920393	0.629286	Putamen right	positive
M - TS	0.268249	0.122915	71	2.18239	0.0811762	Putamen right	positive
F - M	-0.188821	0.100396	71	-1.88077	0.151729	Pallidum left	negative
F - TS	-0.0431395	0.128239	71	-0.336399	0.939581	Pallidum left	negative
M - TS	0.145682	0.127	71	1.1471	0.488609	Pallidum left	positive
F - M	-0.163528	0.108603	71	-1.50574	0.294371	Pallidum right	negative
F - TS	0.0334848	0.138723	71	0.241379	0.968406	Pallidum right	positive
M - TS	0.197013	0.137382	71	1.43405	0.329083	Pallidum right	positive
F - M	-0.120665	0.0947667	71	-1.27328	0.414851	Thalamus left	negative
F - TS	-0.105458	0.121049	71	-0.871199	0.660117	Thalamus left	negative
M - TS	0.0152068	0.119879	71	0.126851	0.991169	Thalamus left	positive
F - M	-0.126443	0.0938777	71	-1.34689	0.3743	Thalamus sright	negative
F - TS	-0.0578043	0.119913	71	-0.482051	0.880012	Thalamus sright	negative
M - TS	0.0686385	0.118755	71	0.577986	0.832291	Thalamus sright	positive
F - M	0.0290511	0.0959878	71	0.302654	0.950796	Heschl gyrus left	positive
F - TS	0.107793	0.122609	71	0.879165	0.655138	Heschl gyrus left	positive
M - TS	0.0787422	0.121424	71	0.648491	0.793823	Heschl gyrus left	positive
F - M	0.0115296	0.103464	71	0.111437	0.993178	Heschl gyrus right	positive
F - TS	0.070969	0.132158	71	0.537002	0.853394	Heschl gyrus right	positive
M - TS	0.0594393	0.130881	71	0.454149	0.892722	Heschl gyrus right	positive
F - M	0.0200473	0.0902133	71	0.222222	0.973154	Superior temporal gyrus left	positive
F - TS	0.00790999	0.115233	71	0.0686436	0.997406	Superior temporal gyrus left	positive
M - TS	-0.0121374	0.114119	71	-0.106357	0.993784	Superior temporal gyrus left	negative
F - M	-0.0228172	0.106302	71	-0.214644	0.97493	Superior temporal gyrus right	negative
F - TS	0.0292617	0.135784	71	0.215502	0.974732	Superior temporal gyrus right	positive
M - TS	0.0520788	0.134471	71	0.387285	0.920746	Superior temporal gyrus right	positive
F - M	0.108629	0.10128	71	1.07256	0.53412	Temporal pole (middle) left	positive
F - TS	0.0867989	0.129368	71	0.670945	0.781071	Temporal pole (middle) left	positive
M - TS	-0.0218297	0.128118	71	-0.170387	0.984126	Temporal pole (middle) left	negative
F - M	-0.0404237	0.0976187	71	-0.414098	0.909937	Temporal ple (superior) right	negative
F - TS	0.0944943	0.124692	71	0.757822	0.729909	Temporal ple (superior) right	positive
M - TS	0.134918	0.123487	71	1.09257	0.521795	Temporal ple (superior) right	positive
F - M	0.0764155	0.112337	71	0.680233	0.775734	Middle tempral gyrus left	positive
F - TS	0.0789366	0.143493	71	0.55011	0.846754	Middle tempral gyrus left	positive
M - TS	0.00252112	0.142106	71	0.0177411	0.999826	Middle tempral gyrus left	positive
F - M	0.0424457	0.113669	71	0.373416	0.926102	Middle temporal gyrus right	positive
F - TS	0.151088	0.145193	71	1.0406	0.553937	Middle temporal gyrus right	positive
M - TS	0.108642	0.14379	71	0.755564	0.731269	Middle temporal gyrus right	positive
F - M	-0.0523245	0.105609	71	-0.495453	0.873709	Temporal pole (middle) left	negative
F - TS	0.0671942	0.134899	71	0.498109	0.872445	Temporal pole (middle) left	positive
M - TS	0.119519	0.133595	71	0.894635	0.64545	Temporal pole (middle) left	positive
F - M	-0.0408695	0.100621	71	-0.406172	0.913194	Temporal pole (middle) right	negative
F - TS	0.185393	0.128527	71	1.44244	0.324901	Temporal pole (middle) right	positive
M - TS	0.226262	0.127285	71	1.7776	0.184465	Temporal pole (middle) right	positive
F - M	0.0707811	0.112831	71	0.627317	0.805638	Inferior temporal gyrus left	positive
F - TS	0.207205	0.144124	71	1.43769	0.327267	Inferior temporal gyrus left	positive
M - TS	0.136424	0.142731	71	0.955811	0.607029	Inferior temporal gyrus left	positive
F - M	0.00522407	0.118783	71	0.04398	0.998934	Inferior temporal gyrus right	positive
F - TS	0.135616	0.151726	71	0.893826	0.645957	Inferior temporal gyrus right	positive
M - TS	0.130392	0.150259	71	0.867782	0.662252	Inferior temporal gyrus right	positive

## Sheet: LeftLingualGlobal
contrast	estimate	SE	df	t.ratio	p.value	Variable	direction
F - M	0.0192623	0.0929658	71	0.207198	0.976619	Precentral gyrus left	positive
F - TS	0.311803	0.118749	71	2.62574	0.0281992	Precentral gyrus left	positive
M - TS	0.29254	0.117601	71	2.48757	0.0398687	Precentral gyrus left	positive
F - M	0.100708	0.0836246	71	1.20429	0.454589	Precentral gyrus right	positive
F - TS	0.233746	0.106817	71	2.18829	0.0801265	Precentral gyrus right	positive
M - TS	0.133038	0.105784	71	1.25763	0.423726	Precentral gyrus right	positive
F - M	-0.0812589	0.117641	71	-0.690737	0.769656	Superior frontal gyrus (dorsal) left	negative
F - TS	-0.120618	0.150267	71	-0.802691	0.702591	Superior frontal gyrus (dorsal) left	negative
M - TS	-0.0393591	0.148815	71	-0.264484	0.962194	Superior frontal gyrus (dorsal) left	negative
F - M	-0.0350894	0.104942	71	-0.33437	0.940285	Superior frontal gyrus (dorsal) right	negative
F - TS	-0.0545704	0.134046	71	-0.407102	0.912814	Superior frontal gyrus (dorsal) right	negative
M - TS	-0.019481	0.132751	71	-0.146749	0.9882	Superior frontal gyrus (dorsal) right	negative
F - M	0.100588	0.0980356	71	1.02604	0.563015	Orbitofrontal cortex (superior) left	positive
F - TS	-0.0677728	0.125224	71	-0.541211	0.851274	Orbitofrontal cortex (superior) left	negative
M - TS	-0.168361	0.124014	71	-1.35759	0.368577	Orbitofrontal cortex (superior) left	negative
F - M	-0.0255891	0.113234	71	-0.225985	0.972251	Orbitofrontal cortex (superior) right	negative
F - TS	0.091186	0.144637	71	0.630445	0.803906	Orbitofrontal cortex (superior) right	positive
M - TS	0.116775	0.14324	71	0.815243	0.694868	Orbitofrontal cortex (superior) right	positive
F - M	0.0902458	0.102599	71	0.879597	0.654867	Middle frontal gyrus left	positive
F - TS	0.03869	0.131053	71	0.295223	0.953124	Middle frontal gyrus left	positive
M - TS	-0.0515558	0.129787	71	-0.397234	0.916805	Middle frontal gyrus left	negative
F - M	0.0794301	0.0963163	71	0.82468	0.689042	Middle frontal gyrus right	positive
F - TS	-0.0392031	0.123028	71	-0.318651	0.94561	Middle frontal gyrus right	negative
M - TS	-0.118633	0.121839	71	-0.973685	0.5958	Middle frontal gyrus right	negative
F - M	0.115186	0.103115	71	1.11706	0.50681	Orbitofrontal cortex (middle) left	positive
F - TS	-0.00834145	0.131713	71	-0.0633306	0.997791	Orbitofrontal cortex (middle) left	negative
M - TS	-0.123528	0.13044	71	-0.94701	0.61256	Orbitofrontal cortex (middle) left	negative
F - M	0.0138534	0.107165	71	0.129273	0.99083	Orbitofrontal cortex (middle) right	positive
F - TS	-0.100589	0.136885	71	-0.734839	0.743692	Orbitofrontal cortex (middle) right	negative
M - TS	-0.114442	0.135562	71	-0.844202	0.676941	Orbitofrontal cortex (middle) right	negative
F - M	0.185348	0.0912095	71	2.03211	0.111966	Inferior frontal gyrus (opercular) left	positive
F - TS	0.127903	0.116505	71	1.09783	0.518566	Inferior frontal gyrus (opercular) left	positive
M - TS	-0.0574449	0.115379	71	-0.497879	0.872554	Inferior frontal gyrus (opercular) left	negative
F - M	-0.0190398	0.0893448	71	-0.213105	0.975284	Inferior frontal gyrus (opercular) right	negative
F - TS	-0.131783	0.114123	71	-1.15474	0.484014	Inferior frontal gyrus (opercular) right	negative
M - TS	-0.112743	0.11302	71	-0.997548	0.58083	Inferior frontal gyrus (opercular) right	negative
F - M	0.210963	0.107834	71	1.95636	0.130692	Inferior frontal gyrus (triangular) left	positive
F - TS	0.196553	0.137741	71	1.42698	0.332631	Inferior frontal gyrus (triangular) left	positive
M - TS	-0.0144099	0.13641	71	-0.105637	0.993867	Inferior frontal gyrus (triangular) left	negative
F - M	0.130749	0.0929007	71	1.40741	0.342565	Inferior frontal gyrus (tirangular) right	positive
F - TS	-0.00835813	0.118665	71	-0.0704344	0.997269	Inferior frontal gyrus (tirangular) right	negative
M - TS	-0.139107	0.117519	71	-1.1837	0.466733	Inferior frontal gyrus (tirangular) right	negative
F - M	0.206081	0.0998731	71	2.06343	0.104876	Orbitofrontal cortex (inferior) left	positive
F - TS	0.156083	0.127572	71	1.22349	0.443374	Orbitofrontal cortex (inferior) left	positive
M - TS	-0.0499986	0.126339	71	-0.39575	0.917398	Orbitofrontal cortex (inferior) left	negative
F - M	0.136521	0.107784	71	1.26662	0.418615	Orbitofrontal cortex (inferior) right	positive
F - TS	0.0965191	0.137676	71	0.70106	0.763641	Orbitofrontal cortex (inferior) right	positive
M - TS	-0.0400023	0.136345	71	-0.293389	0.95369	Orbitofrontal cortex (inferior) right	negative
F - M	0.0827138	0.11273	71	0.733736	0.744349	Rolandic operculum left	positive
F - TS	0.0582878	0.143994	71	0.404794	0.913755	Rolandic operculum left	positive
M - TS	-0.024426	0.142602	71	-0.171288	0.983959	Rolandic operculum left	negative
F - M	0.0149657	0.105962	71	0.141237	0.989065	Rolandic operculum right	positive
F - TS	0.0433133	0.135349	71	0.320012	0.945158	Rolandic operculum right	positive
M - TS	0.0283476	0.134041	71	0.211485	0.975654	Rolandic operculum right	positive
F - M	-0.081379	0.0916841	71	-0.887603	0.649856	Supplementary motor area left	negative
F - TS	0.145413	0.117111	71	1.24166	0.432868	Supplementary motor area left	positive
M - TS	0.226792	0.11598	71	1.95545	0.130933	Supplementary motor area left	positive
F - M	-0.0836341	0.0898684	71	-0.930628	0.622855	Supplementary motor area right	negative
F - TS	0.0501751	0.114792	71	0.437095	0.900205	Supplementary motor area right	positive
M - TS	0.133809	0.113683	71	1.17704	0.470689	Supplementary motor area right	positive
F - M	-0.0999281	0.0937421	71	-1.06599	0.538182	Olfactory left	negative
F - TS	0.00238986	0.11974	71	0.0199587	0.99978	Olfactory left	positive
M - TS	0.102318	0.118583	71	0.862838	0.665337	Olfactory left	positive
F - M	-0.137839	0.0892558	71	-1.54431	0.276663	Olfactory right	negative
F - TS	-0.0080535	0.11401	71	-0.0706388	0.997253	Olfactory right	negative
M - TS	0.129785	0.112908	71	1.14948	0.487179	Olfactory right	positive
F - M	-0.144238	0.097738	71	-1.47576	0.308603	Superior frontal gyrus (medial) left	negative
F - TS	-0.160921	0.124844	71	-1.28897	0.406037	Superior frontal gyrus (medial) left	negative
M - TS	-0.0166827	0.123638	71	-0.134932	0.990014	Superior frontal gyrus (medial) left	negative
F - M	-0.172486	0.0893978	71	-1.92943	0.137912	Superior frontal gyrus (medial) right	negative
F - TS	-0.114569	0.114191	71	-1.00331	0.577223	Superior frontal gyrus (medial) right	negative
M - TS	0.0579178	0.113088	71	0.51215	0.865683	Superior frontal gyrus (medial) right	positive
F - M	0.038553	0.0926382	71	0.416168	0.909078	Orbitofrontal cortex (medial) left	positive
F - TS	-0.0684602	0.11833	71	-0.578553	0.831992	Orbitofrontal cortex (medial) left	negative
M - TS	-0.107013	0.117187	71	-0.913187	0.633811	Orbitofrontal cortex (medial) left	negative
F - M	-0.0440193	0.106718	71	-0.412482	0.910605	Orbitofrontal cortex (medial) right	negative
F - TS	-0.000763352	0.136315	71	-0.00559992	0.999983	Orbitofrontal cortex (medial) right	negative
M - TS	0.0432559	0.134997	71	0.32042	0.945022	Orbitofrontal cortex (medial) right	positive
F - M	0.0967884	0.0897287	71	1.07868	0.530344	Rectus gyrus left	positive
F - TS	3.23519e-05	0.114614	71	0.000282269	1	Rectus gyrus left	positive
M - TS	-0.096756	0.113506	71	-0.852431	0.671823	Rectus gyrus left	negative
F - M	-0.000917021	0.0966097	71	-0.00949202	0.99995	Rectus gyrus right	negative
F - TS	0.00759894	0.123403	71	0.0615783	0.997912	Rectus gyrus right	positive
M - TS	0.00851597	0.12221	71	0.0696828	0.997327	Rectus gyrus right	positive
F - M	-0.126386	0.104876	71	-1.2051	0.454114	Insula left	negative
F - TS	0.0296306	0.133962	71	0.221187	0.9734	Insula left	positive
M - TS	0.156016	0.132667	71	1.176	0.471308	Insula left	positive
F - M	-0.140814	0.111947	71	-1.25786	0.423594	Insula right	negative
F - TS	-0.0271115	0.142993	71	-0.189599	0.980383	Insula right	negative
M - TS	0.113702	0.141612	71	0.802916	0.702454	Insula right	positive
F - M	-0.259892	0.113476	71	-2.29027	0.0636865	Anterior cingulate gyrus left	negative
F - TS	-0.124161	0.144948	71	-0.856593	0.669231	Anterior cingulate gyrus left	negative
M - TS	0.135731	0.143547	71	0.945552	0.613476	Anterior cingulate gyrus left	positive
F - M	-0.208326	0.107286	71	-1.94177	0.134566	Anterior cingulate gyrus right	negative
F - TS	-0.0417174	0.137041	71	-0.304416	0.950237	Anterior cingulate gyrus right	negative
M - TS	0.166608	0.135716	71	1.22762	0.440978	Anterior cingulate gyrus right	positive
F - M	-0.180693	0.116189	71	-1.55516	0.271805	Middle cingulate gyrus left	negative
F - TS	-0.0721063	0.148412	71	-0.485851	0.878238	Middle cingulate gyrus left	negative
M - TS	0.108587	0.146978	71	0.738795	0.74133	Middle cingulate gyrus left	positive
F - M	-0.149193	0.10707	71	-1.39342	0.349763	Middle cingulate gyrus right	negative
F - TS	-0.0546499	0.136764	71	-0.399593	0.915858	Middle cingulate gyrus right	negative
M - TS	0.0945432	0.135442	71	0.698033	0.765409	Middle cingulate gyrus right	positive
F - M	-0.114349	0.102391	71	-1.11678	0.506983	Posterior cingulate gyrus left	negative
F - TS	-0.280012	0.130788	71	-2.14096	0.088873	Posterior cingulate gyrus left	negative
M - TS	-0.165664	0.129524	71	-1.27902	0.411617	Posterior cingulate gyrus left	negative
F - M	-0.0859977	0.107897	71	-0.797033	0.706062	Posterior cingulate gyrus right	negative
F - TS	-0.245912	0.137821	71	-1.78428	0.182201	Posterior cingulate gyrus right	negative
M - TS	-0.159914	0.136489	71	-1.17162	0.473914	Posterior cingulate gyrus right	negative
F - M	-0.154348	0.0993291	71	-1.5539	0.272367	Hippocampus left	negative
F - TS	-0.0831578	0.126877	71	-0.655422	0.789911	Hippocampus left	negative
M - TS	0.07119	0.125651	71	0.566571	0.838268	Hippocampus left	positive
F - M	-0.0832814	0.108413	71	-0.768186	0.723644	Hippocampus right	negative
F - TS	-0.123981	0.13848	71	-0.895297	0.645036	Hippocampus right	negative
M - TS	-0.0406992	0.137142	71	-0.296768	0.952644	Hippocampus right	negative
F - M	-0.0382892	0.0951828	71	-0.402271	0.914778	ParaHippocampal gyrus left	negative
F - TS	-0.000285734	0.12158	71	-0.00235016	0.999997	ParaHippocampal gyrus left	negative
M - TS	0.0380035	0.120405	71	0.315629	0.946608	ParaHippocampal gyrus left	positive
F - M	-0.0833223	0.101611	71	-0.820014	0.691925	ParaHippocampal gyrus right	negative
F - TS	-0.0353719	0.129791	71	-0.272529	0.959908	ParaHippocampal gyrus right	negative
M - TS	0.0479504	0.128537	71	0.373048	0.926242	ParaHippocampal gyrus right	positive
F - M	-0.106419	0.0922872	71	-1.15313	0.484983	Amygdala left	negative
F - TS	-0.0615024	0.117882	71	-0.52173	0.860993	Amygdala left	negative
M - TS	0.0449167	0.116743	71	0.38475	0.921738	Amygdala left	positive
F - M	-0.0913333	0.0959422	71	-0.951961	0.609448	Amygdala right	negative
F - TS	-0.0839667	0.12255	71	-0.685161	0.772888	Amygdala right	negative
M - TS	0.00736651	0.121366	71	0.0606966	0.997971	Amygdala right	positive
F - M	0.193024	0.113041	71	1.70755	0.20946	Calcarine cortex left	positive
F - TS	0.0610916	0.144392	71	0.423097	0.906179	Calcarine cortex left	positive
M - TS	-0.131932	0.142996	71	-0.922629	0.627881	Calcarine cortex left	negative
F - M	0.0828447	0.108322	71	0.764801	0.725693	Calcarine cortex right	positive
F - TS	-0.0708917	0.138363	71	-0.512359	0.865581	Calcarine cortex right	negative
M - TS	-0.153736	0.137026	71	-1.12195	0.503837	Calcarine cortex right	negative
F - M	0.0612566	0.110501	71	0.554355	0.844582	Cuneus left	positive
F - TS	0.111486	0.141147	71	0.789862	0.710451	Cuneus left	positive
M - TS	0.0502298	0.139783	71	0.359342	0.931369	Cuneus left	positive
F - M	0.00932905	0.114457	71	0.0815068	0.996344	Cuneus right	positive
F - TS	-0.0722227	0.146201	71	-0.493997	0.8744	Cuneus right	negative
M - TS	-0.0815517	0.144788	71	-0.563251	0.839993	Cuneus right	negative
F - M	0.180418	0.0971666	71	1.85679	0.158915	Lingual gyrus right	positive
F - TS	-0.0389661	0.124114	71	-0.313953	0.947158	Lingual gyrus right	negative
M - TS	-0.219384	0.122915	71	-1.78485	0.18201	Lingual gyrus right	negative
F - M	0.165594	0.108784	71	1.52223	0.286715	Superior occiptal gyrus left	positive
F - TS	0.0224232	0.138954	71	0.161372	0.985749	Superior occiptal gyrus left	positive
M - TS	-0.143171	0.137611	71	-1.04041	0.554059	Superior occiptal gyrus left	negative
F - M	0.119432	0.110117	71	1.0846	0.526698	Superior occipital gyrus right	positive
F - TS	-0.153527	0.140656	71	-1.09151	0.522447	Superior occipital gyrus right	negative
M - TS	-0.27296	0.139297	71	-1.95955	0.129857	Superior occipital gyrus right	negative
F - M	0.299551	0.102696	71	2.91688	0.0129738	Middle occipital gyrus left	positive
F - TS	0.0752118	0.131177	71	0.573361	0.834722	Middle occipital gyrus left	positive
M - TS	-0.224339	0.129909	71	-1.72689	0.202332	Middle occipital gyrus left	negative
F - M	0.187438	0.104725	71	1.78981	0.18034	Middle occipital gyrus right	positive
F - TS	-0.0826844	0.133769	71	-0.618112	0.810708	Middle occipital gyrus right	negative
M - TS	-0.270123	0.132476	71	-2.03903	0.110369	Middle occipital gyrus right	negative
F - M	0.149573	0.115334	71	1.29687	0.401637	Inferior occiptal gyrus left	positive
F - TS	0.0492289	0.14732	71	0.334162	0.940357	Inferior occiptal gyrus left	positive
M - TS	-0.100344	0.145897	71	-0.687774	0.771375	Inferior occiptal gyrus left	negative
F - M	-0.0124454	0.117118	71	-0.106264	0.993794	Inferior occipital gyrus right	negative
F - TS	-0.289625	0.149599	71	-1.93602	0.136118	Inferior occipital gyrus right	negative
M - TS	-0.27718	0.148153	71	-1.87091	0.154655	Inferior occipital gyrus right	negative
F - M	0.0674416	0.096979	71	0.695424	0.76693	Fusiform gyrus left	positive
F - TS	-0.0744428	0.123875	71	-0.600952	0.820043	Fusiform gyrus left	negative
M - TS	-0.141884	0.122678	71	-1.15656	0.482922	Fusiform gyrus left	negative
F - M	-0.0145747	0.11788	71	-0.123641	0.991608	Fusiform gyrus right	negative
F - TS	-0.208334	0.150572	71	-1.38362	0.354857	Fusiform gyrus right	negative
M - TS	-0.193759	0.149117	71	-1.29938	0.40024	Fusiform gyrus right	negative
F - M	-0.0490313	0.105521	71	-0.464657	0.888002	Postcentral gyrus left	negative
F - TS	0.268727	0.134786	71	1.99372	0.12117	Postcentral gyrus left	positive
M - TS	0.317758	0.133484	71	2.3805	0.051607	Postcentral gyrus left	positive
F - M	0.120198	0.10878	71	1.10497	0.514196	Postcentral gyrus right	positive
F - TS	0.318529	0.138948	71	2.29243	0.0633714	Postcentral gyrus right	positive
M - TS	0.198332	0.137605	71	1.44131	0.325464	Postcentral gyrus right	positive
F - M	-0.0444526	0.116384	71	-0.381948	0.922827	Superior parietal gyrus left	negative
F - TS	0.0337493	0.148662	71	0.227021	0.971999	Superior parietal gyrus left	positive
M - TS	0.0782019	0.147225	71	0.531173	0.856312	Superior parietal gyrus left	positive
F - M	0.00795644	0.120811	71	0.0658584	0.997612	Superior parietal gyrus right	positive
F - TS	0.143662	0.154317	71	0.930956	0.62265	Superior parietal gyrus right	positive
M - TS	0.135705	0.152825	71	0.887978	0.649621	Superior parietal gyrus right	positive
F - M	0.0976692	0.106411	71	0.917847	0.630885	Inferior parietal lobule left	positive
F - TS	0.33556	0.135923	71	2.46875	0.0417459	Inferior parietal lobule left	positive
M - TS	0.237891	0.134609	71	1.76727	0.18801	Inferior parietal lobule left	positive
F - M	0.0544096	0.0996656	71	0.545922	0.848887	Inferior parietal lobule right	positive
F - TS	0.117639	0.127307	71	0.924065	0.626979	Inferior parietal lobule right	positive
M - TS	0.0632299	0.126076	71	0.501521	0.870814	Inferior parietal lobule right	positive
F - M	0.156681	0.105847	71	1.48025	0.306446	Supramarginal gyrus left	positive
F - TS	0.267112	0.135203	71	1.97564	0.125708	Supramarginal gyrus left	positive
M - TS	0.110432	0.133896	71	0.824756	0.688995	Supramarginal gyrus left	positive
F - M	0.0501832	0.108405	71	0.462923	0.888787	Supramarginal gyrus right	positive
F - TS	0.207238	0.13847	71	1.49663	0.298653	Supramarginal gyrus right	positive
M - TS	0.157055	0.137131	71	1.14528	0.489705	Supramarginal gyrus right	positive
F - M	0.0956823	0.0966178	71	0.990317	0.585363	Angular gyrus left	positive
F - TS	0.189845	0.123413	71	1.53829	0.279384	Angular gyrus left	positive
M - TS	0.0941629	0.122221	71	0.770433	0.722282	Angular gyrus left	positive
F - M	0.137966	0.099696	71	1.38386	0.354729	Angular gyrus right	positive
F - TS	0.109057	0.127345	71	0.856389	0.669358	Angular gyrus right	positive
M - TS	-0.0289086	0.126115	71	-0.229225	0.971461	Angular gyrus right	negative
F - M	0.0105113	0.120567	71	0.0871826	0.995819	Precuneus left	positive
F - TS	-0.0462243	0.154005	71	-0.300149	0.951587	Precuneus left	negative
M - TS	-0.0567357	0.152516	71	-0.371998	0.926641	Precuneus left	negative
F - M	-0.0301646	0.12433	71	-0.242617	0.968087	Precuneus right	negative
F - TS	-0.211485	0.158812	71	-1.33167	0.382516	Precuneus right	negative
M - TS	-0.18132	0.157277	71	-1.15287	0.485139	Precuneus right	negative
F - M	-0.0244677	0.0895155	71	-0.273335	0.959675	Paracentral lobule left	negative
F - TS	0.312123	0.114341	71	2.72974	0.0215217	Paracentral lobule left	positive
M - TS	0.33659	0.113236	71	2.97246	0.0111099	Paracentral lobule left	positive
F - M	-0.0597283	0.103786	71	-0.575495	0.833602	Paracentral lobule right	negative
F - TS	0.213405	0.132569	71	1.60976	0.248209	Paracentral lobule right	positive
M - TS	0.273133	0.131288	71	2.08041	0.101187	Paracentral lobule right	positive
F - M	-0.066932	0.109692	71	-0.61018	0.815041	Caudate left	negative
F - TS	-0.0315853	0.140114	71	-0.225426	0.972386	Caudate left	negative
M - TS	0.0353468	0.13876	71	0.254733	0.964879	Caudate left	positive
F - M	-0.126216	0.10649	71	-1.18524	0.465819	Caudate right	negative
F - TS	-0.145156	0.136023	71	-1.06714	0.53747	Caudate right	negative
M - TS	-0.0189394	0.134709	71	-0.140596	0.989163	Caudate right	negative
F - M	-0.128835	0.0998737	71	-1.28998	0.405475	Putamen left	negative
F - TS	0.0463796	0.127572	71	0.363555	0.92981	Putamen left	positive
M - TS	0.175215	0.126339	71	1.38686	0.353171	Putamen left	positive
F - M	-0.134199	0.10168	71	-1.31981	0.388977	Putamen right	negative
F - TS	0.209686	0.12988	71	1.61446	0.246242	Putamen right	positive
M - TS	0.343886	0.128625	71	2.67356	0.0249295	Putamen right	positive
F - M	-0.238047	0.102919	71	-2.31296	0.0604437	Pallidum left	negative
F - TS	-0.081416	0.131462	71	-0.619314	0.810048	Pallidum left	negative
M - TS	0.156631	0.130191	71	1.20308	0.455297	Pallidum left	positive
F - M	-0.244679	0.114426	71	-2.13832	0.0893837	Pallidum right	negative
F - TS	-0.0549805	0.14616	71	-0.376166	0.925053	Pallidum right	negative
M - TS	0.189698	0.144748	71	1.31054	0.394067	Pallidum right	positive
F - M	-0.113362	0.11683	71	-0.970313	0.597918	Thalamus left	negative
F - TS	-0.140211	0.149231	71	-0.939552	0.617247	Thalamus left	negative
M - TS	-0.0268489	0.147789	71	-0.18167	0.981974	Thalamus left	negative
F - M	-0.114778	0.116344	71	-0.986538	0.587733	Thalamus sright	negative
F - TS	-0.184086	0.14861	71	-1.23872	0.434565	Thalamus sright	negative
M - TS	-0.0693082	0.147174	71	-0.470927	0.885147	Thalamus sright	negative
F - M	0.0561285	0.103762	71	0.540936	0.851413	Heschl gyrus left	positive
F - TS	0.0916085	0.132539	71	0.691183	0.769397	Heschl gyrus left	positive
M - TS	0.03548	0.131258	71	0.270308	0.960545	Heschl gyrus left	positive
F - M	0.0242453	0.111366	71	0.217708	0.974219	Heschl gyrus right	positive
F - TS	0.0475959	0.142252	71	0.334589	0.940209	Heschl gyrus right	positive
M - TS	0.0233507	0.140877	71	0.165752	0.984971	Heschl gyrus right	positive
F - M	0.00224767	0.100402	71	0.0223867	0.999724	Superior temporal gyrus left	positive
F - TS	0.0446275	0.128247	71	0.34798	0.935494	Superior temporal gyrus left	positive
M - TS	0.0423799	0.127008	71	0.333679	0.940524	Superior temporal gyrus left	positive
F - M	0.0152676	0.112185	71	0.136094	0.989842	Superior temporal gyrus right	positive
F - TS	-0.00397144	0.143298	71	-0.0277147	0.999577	Superior temporal gyrus right	negative
M - TS	-0.0192391	0.141913	71	-0.13557	0.98992	Superior temporal gyrus right	negative
F - M	0.104299	0.0999177	71	1.04385	0.551915	Temporal pole (middle) left	positive
F - TS	0.160011	0.127629	71	1.25373	0.425954	Temporal pole (middle) left	positive
M - TS	0.0557118	0.126395	71	0.440775	0.898609	Temporal pole (middle) left	positive
F - M	-0.0955122	0.100961	71	-0.946034	0.613173	Temporal ple (superior) right	negative
F - TS	0.0191545	0.128961	71	0.14853	0.987913	Temporal ple (superior) right	positive
M - TS	0.114667	0.127714	71	0.897837	0.643443	Temporal ple (superior) right	positive
F - M	0.12168	0.103752	71	1.1728	0.473213	Middle tempral gyrus left	positive
F - TS	0.142819	0.132526	71	1.07767	0.530967	Middle tempral gyrus left	positive
M - TS	0.0211391	0.131245	71	0.161066	0.985803	Middle tempral gyrus left	positive
F - M	0.0836357	0.110055	71	0.759942	0.728629	Middle temporal gyrus right	positive
F - TS	0.035789	0.140578	71	0.254585	0.96492	Middle temporal gyrus right	positive
M - TS	-0.0478468	0.139219	71	-0.34368	0.937026	Middle temporal gyrus right	negative
F - M	-0.0297899	0.107633	71	-0.276774	0.958676	Temporal pole (middle) left	negative
F - TS	0.0988947	0.137483	71	0.719321	0.752905	Temporal pole (middle) left	positive
M - TS	0.128685	0.136155	71	0.945135	0.613738	Temporal pole (middle) left	positive
F - M	-0.040434	0.0891342	71	-0.453631	0.892953	Temporal pole (middle) right	negative
F - TS	0.0056341	0.113854	71	0.0494851	0.998651	Temporal pole (middle) right	positive
M - TS	0.0460681	0.112754	71	0.408572	0.912213	Temporal pole (middle) right	positive
F - M	0.0784946	0.0907226	71	0.865216	0.663854	Inferior temporal gyrus left	positive
F - TS	0.174944	0.115883	71	1.50966	0.29254	Inferior temporal gyrus left	positive
M - TS	0.0964495	0.114763	71	0.840421	0.67929	Inferior temporal gyrus left	positive
F - M	-0.0143433	0.101536	71	-0.141264	0.98906	Inferior temporal gyrus right	negative
F - TS	-0.0481711	0.129696	71	-0.371417	0.926861	Inferior temporal gyrus right	negative
M - TS	-0.0338277	0.128442	71	-0.263369	0.962505	Inferior temporal gyrus right	negative

## Sheet: LeftLingualNoGlobal
contrast	estimate	SE	df	t.ratio	p.value	Variable	direction
F - M	0.0672422	0.099722	71	0.674297	0.779149	Precentral gyrus left	positive
F - TS	0.240732	0.127379	71	1.8899	0.14906	Precentral gyrus left	positive
M - TS	0.17349	0.126148	71	1.3753	0.359215	Precentral gyrus left	positive
F - M	0.0543218	0.087759	71	0.618988	0.810227	Precentral gyrus right	positive
F - TS	0.16164	0.112098	71	1.44195	0.325143	Precentral gyrus right	positive
M - TS	0.107318	0.111014	71	0.966704	0.600184	Precentral gyrus right	positive
F - M	-0.123183	0.108238	71	-1.13807	0.494058	Superior frontal gyrus (dorsal) left	negative
F - TS	-0.152571	0.138257	71	-1.10353	0.515074	Superior frontal gyrus (dorsal) left	negative
M - TS	-0.0293875	0.136921	71	-0.214632	0.974933	Superior frontal gyrus (dorsal) left	negative
F - M	-0.0678099	0.0918239	71	-0.738478	0.74152	Superior frontal gyrus (dorsal) right	negative
F - TS	-0.174645	0.11729	71	-1.489	0.302267	Superior frontal gyrus (dorsal) right	negative
M - TS	-0.106835	0.116157	71	-0.919752	0.629689	Superior frontal gyrus (dorsal) right	negative
F - M	0.0295484	0.107526	71	0.274802	0.959251	Orbitofrontal cortex (superior) left	positive
F - TS	-0.0262514	0.137347	71	-0.191132	0.980068	Orbitofrontal cortex (superior) left	negative
M - TS	-0.0557998	0.13602	71	-0.410233	0.911531	Orbitofrontal cortex (superior) left	negative
F - M	-0.115912	0.110352	71	-1.05039	0.547855	Orbitofrontal cortex (superior) right	negative
F - TS	0.0116352	0.140957	71	0.0825447	0.996251	Orbitofrontal cortex (superior) right	positive
M - TS	0.127547	0.139595	71	0.9137	0.633489	Orbitofrontal cortex (superior) right	positive
F - M	0.0402586	0.0978926	71	0.411253	0.911112	Middle frontal gyrus left	positive
F - TS	-0.0182181	0.125042	71	-0.145697	0.988367	Middle frontal gyrus left	negative
M - TS	-0.0584768	0.123833	71	-0.472222	0.884554	Middle frontal gyrus left	negative
F - M	0.0343937	0.0978539	71	0.35148	0.934235	Middle frontal gyrus right	positive
F - TS	-0.0817784	0.124992	71	-0.654267	0.790564	Middle frontal gyrus right	negative
M - TS	-0.116172	0.123784	71	-0.938504	0.617906	Middle frontal gyrus right	negative
F - M	0.0255077	0.110673	71	0.230478	0.971153	Orbitofrontal cortex (middle) left	positive
F - TS	0.0161851	0.141367	71	0.11449	0.9928	Orbitofrontal cortex (middle) left	positive
M - TS	-0.00932263	0.140001	71	-0.0665899	0.997558	Orbitofrontal cortex (middle) left	negative
F - M	-0.0361345	0.109701	71	-0.329391	0.941996	Orbitofrontal cortex (middle) right	negative
F - TS	-0.0638412	0.140125	71	-0.455603	0.892074	Orbitofrontal cortex (middle) right	negative
M - TS	-0.0277067	0.138771	71	-0.199659	0.97827	Orbitofrontal cortex (middle) right	negative
F - M	0.119887	0.089598	71	1.33805	0.379057	Inferior frontal gyrus (opercular) left	positive
F - TS	0.0771797	0.114447	71	0.674373	0.779106	Inferior frontal gyrus (opercular) left	positive
M - TS	-0.0427073	0.113341	71	-0.376804	0.924809	Inferior frontal gyrus (opercular) left	negative
F - M	-0.00538875	0.0980663	71	-0.05495	0.998337	Inferior frontal gyrus (opercular) right	negative
F - TS	-0.10807	0.125264	71	-0.862744	0.665396	Inferior frontal gyrus (opercular) right	negative
M - TS	-0.102682	0.124053	71	-0.827724	0.687159	Inferior frontal gyrus (opercular) right	negative
F - M	0.169411	0.103693	71	1.63378	0.238272	Inferior frontal gyrus (triangular) left	positive
F - TS	0.171363	0.13245	71	1.29379	0.403348	Inferior frontal gyrus (triangular) left	positive
M - TS	0.00195212	0.13117	71	0.0148823	0.999878	Inferior frontal gyrus (triangular) left	positive
F - M	0.0720988	0.09528	71	0.756705	0.730582	Inferior frontal gyrus (tirangular) right	positive
F - TS	-0.00721273	0.121705	71	-0.0592643	0.998066	Inferior frontal gyrus (tirangular) right	negative
M - TS	-0.0793116	0.120528	71	-0.658032	0.788432	Inferior frontal gyrus (tirangular) right	negative
F - M	0.0880325	0.101346	71	0.868635	0.661719	Orbitofrontal cortex (inferior) left	positive
F - TS	0.0658258	0.129453	71	0.508493	0.867457	Orbitofrontal cortex (inferior) left	positive
M - TS	-0.0222067	0.128202	71	-0.173217	0.983599	Orbitofrontal cortex (inferior) left	negative
F - M	0.0453582	0.0948574	71	0.478173	0.881813	Orbitofrontal cortex (inferior) right	positive
F - TS	-0.023199	0.121165	71	-0.191467	0.979999	Orbitofrontal cortex (inferior) right	negative
M - TS	-0.0685573	0.119994	71	-0.57134	0.83578	Orbitofrontal cortex (inferior) right	negative
F - M	0.0443024	0.112074	71	0.395295	0.917579	Rolandic operculum left	positive
F - TS	0.149537	0.143156	71	1.04457	0.55147	Rolandic operculum left	positive
M - TS	0.105234	0.141773	71	0.742274	0.73925	Rolandic operculum left	positive
F - M	-0.0708435	0.106397	71	-0.665842	0.783989	Rolandic operculum right	negative
F - TS	0.0381338	0.135905	71	0.280592	0.957554	Rolandic operculum right	positive
M - TS	0.108977	0.134591	71	0.809691	0.698288	Rolandic operculum right	positive
F - M	-0.0333957	0.0936315	71	-0.356671	0.932349	Supplementary motor area left	negative
F - TS	0.0673302	0.119599	71	0.562967	0.84014	Supplementary motor area left	positive
M - TS	0.100726	0.118443	71	0.850416	0.673077	Supplementary motor area left	positive
F - M	-0.0819938	0.0992641	71	-0.826017	0.688216	Supplementary motor area right	negative
F - TS	-0.0391608	0.126794	71	-0.308855	0.948814	Supplementary motor area right	negative
M - TS	0.042833	0.125568	71	0.341113	0.937932	Supplementary motor area right	positive
F - M	-0.0939462	0.0932288	71	-1.00769	0.574477	Olfactory left	negative
F - TS	-0.0390594	0.119085	71	-0.327997	0.942471	Olfactory left	negative
M - TS	0.0548868	0.117934	71	0.465404	0.887664	Olfactory left	positive
F - M	-0.105824	0.0869281	71	-1.21737	0.446935	Olfactory right	negative
F - TS	-0.0769869	0.111036	71	-0.693348	0.768138	Olfactory right	negative
M - TS	0.0288371	0.109963	71	0.262242	0.962819	Olfactory right	positive
F - M	-0.10893	0.0923557	71	-1.17946	0.469249	Superior frontal gyrus (medial) left	negative
F - TS	-0.188877	0.117969	71	-1.60107	0.251872	Superior frontal gyrus (medial) left	negative
M - TS	-0.0799467	0.116829	71	-0.684303	0.773384	Superior frontal gyrus (medial) left	negative
F - M	-0.15498	0.0897369	71	-1.72705	0.202273	Superior frontal gyrus (medial) right	negative
F - TS	-0.174077	0.114624	71	-1.51867	0.288356	Superior frontal gyrus (medial) right	negative
M - TS	-0.0190962	0.113517	71	-0.168224	0.984523	Superior frontal gyrus (medial) right	negative
F - M	0.00572332	0.100712	71	0.0568285	0.998221	Orbitofrontal cortex (medial) left	positive
F - TS	-0.159839	0.128643	71	-1.2425	0.432388	Orbitofrontal cortex (medial) left	negative
M - TS	-0.165562	0.1274	71	-1.29955	0.400147	Orbitofrontal cortex (medial) left	negative
F - M	-0.0987698	0.10598	71	-0.931969	0.622013	Orbitofrontal cortex (medial) right	negative
F - TS	-0.0779839	0.135372	71	-0.576072	0.833298	Orbitofrontal cortex (medial) right	negative
M - TS	0.0207859	0.134064	71	0.155045	0.986837	Orbitofrontal cortex (medial) right	positive
F - M	0.062443	0.106255	71	0.587669	0.827162	Rectus gyrus left	positive
F - TS	0.0830305	0.135724	71	0.611761	0.814181	Rectus gyrus left	positive
M - TS	0.0205876	0.134412	71	0.153167	0.987152	Rectus gyrus left	positive
F - M	-0.0520535	0.108887	71	-0.47805	0.88187	Rectus gyrus right	negative
F - TS	0.0546947	0.139086	71	0.393245	0.918395	Rectus gyrus right	positive
M - TS	0.106748	0.137741	71	0.77499	0.719515	Rectus gyrus right	positive
F - M	-0.123996	0.102128	71	-1.21412	0.448832	Insula left	negative
F - TS	0.0575675	0.130452	71	0.441294	0.898383	Insula left	positive
M - TS	0.181563	0.129191	71	1.40539	0.343599	Insula left	positive
F - M	-0.191466	0.113928	71	-1.68059	0.219694	Insula right	negative
F - TS	-0.15917	0.145524	71	-1.09377	0.521057	Insula right	negative
M - TS	0.0322957	0.144118	71	0.224092	0.972707	Insula right	positive
F - M	-0.236908	0.109493	71	-2.16369	0.0845799	Anterior cingulate gyrus left	negative
F - TS	-0.193771	0.139859	71	-1.38548	0.353888	Anterior cingulate gyrus left	negative
M - TS	0.0431367	0.138507	71	0.311439	0.947978	Anterior cingulate gyrus left	positive
F - M	-0.216227	0.0990228	71	-2.18361	0.0809585	Anterior cingulate gyrus right	negative
F - TS	-0.168052	0.126485	71	-1.32863	0.384168	Anterior cingulate gyrus right	negative
M - TS	0.0481753	0.125263	71	0.384593	0.921799	Anterior cingulate gyrus right	positive
F - M	-0.170767	0.103584	71	-1.64858	0.232285	Middle cingulate gyrus left	negative
F - TS	-0.0472576	0.132312	71	-0.357168	0.932167	Middle cingulate gyrus left	negative
M - TS	0.123509	0.131033	71	0.942582	0.615343	Middle cingulate gyrus left	positive
F - M	-0.203523	0.108502	71	-1.87575	0.153214	Middle cingulate gyrus right	negative
F - TS	-0.11807	0.138594	71	-0.851912	0.672146	Middle cingulate gyrus right	negative
M - TS	0.0854529	0.137254	71	0.622587	0.808248	Middle cingulate gyrus right	positive
F - M	-0.175587	0.0926492	71	-1.89519	0.147529	Posterior cingulate gyrus left	negative
F - TS	-0.258359	0.118344	71	-2.18312	0.0810462	Posterior cingulate gyrus left	negative
M - TS	-0.0827719	0.1172	71	-0.706242	0.760606	Posterior cingulate gyrus left	negative
F - M	-0.156643	0.0967885	71	-1.61841	0.244601	Posterior cingulate gyrus right	negative
F - TS	-0.250626	0.123632	71	-2.0272	0.113111	Posterior cingulate gyrus right	negative
M - TS	-0.0939831	0.122437	71	-0.767605	0.723995	Posterior cingulate gyrus right	negative
F - M	-0.195993	0.0955831	71	-2.0505	0.107759	Hippocampus left	negative
F - TS	-0.0476883	0.122092	71	-0.390594	0.919445	Hippocampus left	negative
M - TS	0.148305	0.120912	71	1.22655	0.441598	Hippocampus left	positive
F - M	-0.17487	0.0956722	71	-1.8278	0.167941	Hippocampus right	negative
F - TS	-0.118199	0.122206	71	-0.967216	0.599863	Hippocampus right	negative
M - TS	0.0566705	0.121025	71	0.468257	0.886367	Hippocampus right	positive
F - M	-0.0627336	0.0882095	71	-0.711189	0.7577	ParaHippocampal gyrus left	negative
F - TS	-0.0395679	0.112673	71	-0.351174	0.934346	ParaHippocampal gyrus left	negative
M - TS	0.0231657	0.111584	71	0.207607	0.976527	ParaHippocampal gyrus left	positive
F - M	-0.129217	0.0977725	71	-1.32161	0.387995	ParaHippocampal gyrus right	negative
F - TS	-0.0720441	0.124888	71	-0.576869	0.832879	ParaHippocampal gyrus right	negative
M - TS	0.0571728	0.123681	71	0.462259	0.889087	ParaHippocampal gyrus right	positive
F - M	-0.117373	0.0943237	71	-1.24436	0.431316	Amygdala left	negative
F - TS	0.0453177	0.120483	71	0.376133	0.925066	Amygdala left	positive
M - TS	0.162691	0.119319	71	1.3635	0.36544	Amygdala left	positive
F - M	-0.0918247	0.0938776	71	-0.978132	0.593008	Amygdala right	negative
F - TS	-0.0725932	0.119913	71	-0.605381	0.817648	Amygdala right	negative
M - TS	0.0192315	0.118754	71	0.161944	0.985649	Amygdala right	positive
F - M	0.111227	0.100488	71	1.10688	0.513029	Calcarine cortex left	positive
F - TS	0.0360068	0.128357	71	0.280522	0.957575	Calcarine cortex left	positive
M - TS	-0.0752205	0.127116	71	-0.591746	0.824987	Calcarine cortex left	negative
F - M	0.0131402	0.094531	71	0.139004	0.989406	Calcarine cortex right	positive
F - TS	-0.0620583	0.120748	71	-0.513949	0.864806	Calcarine cortex right	negative
M - TS	-0.0751985	0.119581	71	-0.62885	0.80479	Calcarine cortex right	negative
F - M	-0.033449	0.0930972	71	-0.359291	0.931387	Cuneus left	negative
F - TS	0.0331544	0.118916	71	0.278804	0.958081	Cuneus left	positive
M - TS	0.0666034	0.117767	71	0.565551	0.838799	Cuneus left	positive
F - M	-0.104173	0.101903	71	-1.02228	0.565357	Cuneus right	negative
F - TS	-0.15681	0.130164	71	-1.20471	0.454342	Cuneus right	negative
M - TS	-0.0526364	0.128906	71	-0.408331	0.912312	Cuneus right	negative
F - M	0.146633	0.0917299	71	1.59854	0.252945	Lingual gyrus right	positive
F - TS	0.00366477	0.11717	71	0.0312774	0.999461	Lingual gyrus right	positive
M - TS	-0.142969	0.116038	71	-1.23209	0.43839	Lingual gyrus right	negative
F - M	0.117053	0.107193	71	1.09198	0.522158	Superior occiptal gyrus left	positive
F - TS	-0.0523583	0.136922	71	-0.382395	0.922653	Superior occiptal gyrus left	negative
M - TS	-0.169411	0.135599	71	-1.24936	0.428453	Superior occiptal gyrus left	negative
F - M	0.0126161	0.112759	71	0.111885	0.993123	Superior occipital gyrus right	positive
F - TS	-0.207125	0.144031	71	-1.43806	0.327082	Superior occipital gyrus right	negative
M - TS	-0.219741	0.142639	71	-1.54054	0.278365	Superior occipital gyrus right	negative
F - M	0.244713	0.103506	71	2.36424	0.0536269	Middle occipital gyrus left	positive
F - TS	-0.00781007	0.132212	71	-0.0590723	0.998078	Middle occipital gyrus left	negative
M - TS	-0.252523	0.130934	71	-1.92862	0.138131	Middle occipital gyrus left	negative
F - M	0.111425	0.109723	71	1.01551	0.569589	Middle occipital gyrus right	positive
F - TS	-0.184141	0.140154	71	-1.31385	0.392249	Middle occipital gyrus right	negative
M - TS	-0.295566	0.138799	71	-2.12945	0.0911148	Middle occipital gyrus right	negative
F - M	0.108275	0.123159	71	0.879155	0.655144	Inferior occiptal gyrus left	positive
F - TS	-0.0221318	0.157315	71	-0.140685	0.989149	Inferior occiptal gyrus left	negative
M - TS	-0.130407	0.155795	71	-0.837046	0.681384	Inferior occiptal gyrus left	negative
F - M	-0.044111	0.111331	71	-0.396214	0.917212	Inferior occipital gyrus right	negative
F - TS	-0.298275	0.142207	71	-2.09746	0.0975866	Inferior occipital gyrus right	negative
M - TS	-0.254164	0.140833	71	-1.80472	0.175398	Inferior occipital gyrus right	negative
F - M	0.00780439	0.0986371	71	0.0791222	0.996555	Fusiform gyrus left	positive
F - TS	-0.11968	0.125993	71	-0.949897	0.610745	Fusiform gyrus left	negative
M - TS	-0.127485	0.124775	71	-1.02171	0.565712	Fusiform gyrus left	negative
F - M	-0.0733436	0.109234	71	-0.671434	0.780792	Fusiform gyrus right	negative
F - TS	-0.237236	0.139529	71	-1.70026	0.212194	Fusiform gyrus right	negative
M - TS	-0.163892	0.138181	71	-1.18607	0.465328	Fusiform gyrus right	negative
F - M	-0.0639756	0.107727	71	-0.593866	0.823853	Postcentral gyrus left	negative
F - TS	0.197552	0.137604	71	1.43566	0.328279	Postcentral gyrus left	positive
M - TS	0.261528	0.136274	71	1.91913	0.140752	Postcentral gyrus left	positive
F - M	-0.00439726	0.111264	71	-0.039521	0.999139	Postcentral gyrus right	negative
F - TS	0.266596	0.142121	71	1.87584	0.153187	Postcentral gyrus right	positive
M - TS	0.270993	0.140748	71	1.92538	0.139021	Postcentral gyrus right	positive
F - M	-0.120823	0.109631	71	-1.10209	0.515958	Superior parietal gyrus left	negative
F - TS	0.0109361	0.140035	71	0.0780958	0.996643	Superior parietal gyrus left	positive
M - TS	0.131759	0.138682	71	0.95008	0.61063	Superior parietal gyrus left	positive
F - M	-0.110744	0.119376	71	-0.927684	0.624705	Superior parietal gyrus right	negative
F - TS	0.012437	0.152484	71	0.0815626	0.996339	Superior parietal gyrus right	positive
M - TS	0.123181	0.15101	71	0.81571	0.69458	Superior parietal gyrus right	positive
F - M	0.00279314	0.110625	71	0.0252486	0.999649	Inferior parietal lobule left	positive
F - TS	0.290303	0.141306	71	2.05443	0.106877	Inferior parietal lobule left	positive
M - TS	0.287509	0.13994	71	2.05451	0.106857	Inferior parietal lobule left	positive
F - M	0.00285765	0.110851	71	0.0257793	0.999634	Inferior parietal lobule right	positive
F - TS	0.0992398	0.141593	71	0.700878	0.763747	Inferior parietal lobule right	positive
M - TS	0.0963821	0.140225	71	0.687339	0.771627	Inferior parietal lobule right	positive
F - M	0.034803	0.111113	71	0.313222	0.947397	Supramarginal gyrus left	positive
F - TS	0.244688	0.141929	71	1.72402	0.203378	Supramarginal gyrus left	positive
M - TS	0.209885	0.140557	71	1.49324	0.300256	Supramarginal gyrus left	positive
F - M	-0.0222127	0.115118	71	-0.192956	0.97969	Supramarginal gyrus right	negative
F - TS	0.192867	0.147045	71	1.31162	0.393474	Supramarginal gyrus right	positive
M - TS	0.21508	0.145624	71	1.47696	0.308029	Supramarginal gyrus right	positive
F - M	-0.0121366	0.107067	71	-0.113355	0.992942	Angular gyrus left	negative
F - TS	0.118043	0.136761	71	0.863137	0.665151	Angular gyrus left	positive
M - TS	0.13018	0.135439	71	0.961169	0.603661	Angular gyrus left	positive
F - M	-0.00954545	0.114011	71	-0.0837239	0.996143	Angular gyrus right	negative
F - TS	-0.0490716	0.145631	71	-0.336959	0.939386	Angular gyrus right	negative
M - TS	-0.0395261	0.144223	71	-0.274062	0.959465	Angular gyrus right	negative
F - M	-0.0696701	0.11169	71	-0.623779	0.807592	Precuneus left	negative
F - TS	-0.0594422	0.142666	71	-0.416652	0.908877	Precuneus left	negative
M - TS	0.0102279	0.141287	71	0.0723908	0.997115	Precuneus left	positive
F - M	-0.134249	0.119471	71	-1.1237	0.502775	Precuneus right	negative
F - TS	-0.216937	0.152604	71	-1.42157	0.335361	Precuneus right	negative
M - TS	-0.0826886	0.15113	71	-0.547137	0.848269	Precuneus right	negative
F - M	-0.0620989	0.0965809	71	-0.642973	0.796923	Paracentral lobule left	negative
F - TS	0.203531	0.123366	71	1.64981	0.231793	Paracentral lobule left	positive
M - TS	0.26563	0.122174	71	2.17419	0.0826539	Paracentral lobule left	positive
F - M	-0.156836	0.109321	71	-1.43463	0.328792	Paracentral lobule right	negative
F - TS	0.0905519	0.13964	71	0.648466	0.793838	Paracentral lobule right	positive
M - TS	0.247388	0.138291	71	1.7889	0.180647	Paracentral lobule right	positive
F - M	-0.0839528	0.109558	71	-0.766284	0.724795	Caudate left	negative
F - TS	-0.041594	0.139943	71	-0.297221	0.952503	Caudate left	negative
M - TS	0.0423588	0.13859	71	0.30564	0.949846	Caudate left	positive
F - M	-0.131615	0.106603	71	-1.23462	0.436927	Caudate right	negative
F - TS	-0.16219	0.136168	71	-1.1911	0.462356	Caudate right	negative
M - TS	-0.030575	0.134852	71	-0.22673	0.97207	Caudate right	negative
F - M	-0.0739886	0.103712	71	-0.713403	0.756397	Putamen left	negative
F - TS	0.154331	0.132475	71	1.16498	0.47788	Putamen left	positive
M - TS	0.22832	0.131195	71	1.74031	0.197489	Putamen left	positive
F - M	-0.158958	0.0979145	71	-1.62343	0.242519	Putamen right	negative
F - TS	0.147814	0.12507	71	1.18185	0.467829	Putamen right	positive
M - TS	0.306772	0.123861	71	2.47674	0.0409395	Putamen right	positive
F - M	-0.188753	0.103493	71	-1.82384	0.169205	Pallidum left	negative
F - TS	0.119773	0.132195	71	0.906034	0.638301	Pallidum left	positive
M - TS	0.308526	0.130917	71	2.35665	0.0545922	Pallidum left	positive
F - M	-0.234815	0.110328	71	-2.12833	0.0913344	Pallidum right	negative
F - TS	0.0549071	0.140926	71	0.389616	0.91983	Pallidum right	positive
M - TS	0.289722	0.139564	71	2.07591	0.102155	Pallidum right	positive
F - M	-0.115517	0.113275	71	-1.01979	0.566911	Thalamus left	negative
F - TS	0.0322855	0.144691	71	0.223135	0.972936	Thalamus left	positive
M - TS	0.147803	0.143292	71	1.03148	0.559619	Thalamus left	positive
F - M	-0.121553	0.10823	71	-1.1231	0.503134	Thalamus sright	negative
F - TS	0.0386918	0.138246	71	0.279878	0.957765	Thalamus sright	positive
M - TS	0.160245	0.136909	71	1.17044	0.474617	Thalamus sright	positive
F - M	0.0241392	0.107786	71	0.223956	0.97274	Heschl gyrus left	positive
F - TS	0.18961	0.137678	71	1.37719	0.358218	Heschl gyrus left	positive
M - TS	0.165471	0.136348	71	1.21359	0.449142	Heschl gyrus left	positive
F - M	-0.0607661	0.115622	71	-0.525558	0.859102	Heschl gyrus right	negative
F - TS	0.0889994	0.147688	71	0.602616	0.819144	Heschl gyrus right	positive
M - TS	0.149766	0.146261	71	1.02396	0.56431	Heschl gyrus right	positive
F - M	-0.0370225	0.094257	71	-0.392782	0.918579	Superior temporal gyrus left	negative
F - TS	0.0170845	0.120398	71	0.1419	0.988962	Superior temporal gyrus left	positive
M - TS	0.054107	0.119234	71	0.453787	0.892883	Superior temporal gyrus left	positive
F - M	-0.0771501	0.114236	71	-0.675358	0.77854	Superior temporal gyrus right	negative
F - TS	-0.070117	0.145918	71	-0.480525	0.880722	Superior temporal gyrus right	negative
M - TS	0.00703304	0.144507	71	0.0486691	0.998695	Superior temporal gyrus right	positive
F - M	0.0514555	0.107572	71	0.478334	0.881738	Temporal pole (middle) left	positive
F - TS	0.031071	0.137406	71	0.226125	0.972217	Temporal pole (middle) left	positive
M - TS	-0.0203845	0.136078	71	-0.1498	0.987707	Temporal pole (middle) left	negative
F - M	-0.124999	0.105595	71	-1.18376	0.466701	Temporal ple (superior) right	negative
F - TS	-0.101037	0.13488	71	-0.749087	0.735166	Temporal ple (superior) right	negative
M - TS	0.0239617	0.133577	71	0.179385	0.982421	Temporal ple (superior) right	positive
F - M	0.017307	0.106609	71	0.162341	0.985579	Middle tempral gyrus left	positive
F - TS	-0.000405854	0.136176	71	-0.00298037	0.999995	Middle tempral gyrus left	negative
M - TS	-0.0177129	0.13486	71	-0.131343	0.990536	Middle tempral gyrus left	negative
F - M	-0.0129939	0.103825	71	-0.125152	0.991403	Middle temporal gyrus right	negative
F - TS	-0.0449932	0.132619	71	-0.339266	0.938581	Middle temporal gyrus right	negative
M - TS	-0.0319993	0.131337	71	-0.243642	0.967821	Middle temporal gyrus right	negative
F - M	-0.108062	0.115826	71	-0.932965	0.621387	Temporal pole (middle) left	negative
F - TS	0.0457632	0.147949	71	0.309318	0.948665	Temporal pole (middle) left	positive
M - TS	0.153825	0.146519	71	1.04986	0.54818	Temporal pole (middle) left	positive
F - M	-0.0857509	0.102463	71	-0.836893	0.681479	Temporal pole (middle) right	negative
F - TS	-0.0461203	0.13088	71	-0.352385	0.933908	Temporal pole (middle) right	negative
M - TS	0.0396306	0.129615	71	0.305755	0.949809	Temporal pole (middle) right	positive
F - M	0.0265237	0.106833	71	0.248272	0.966608	Inferior temporal gyrus left	positive
F - TS	0.0536151	0.136462	71	0.392894	0.918534	Inferior temporal gyrus left	positive
M - TS	0.0270914	0.135143	71	0.200464	0.978097	Inferior temporal gyrus left	positive
F - M	-0.0624875	0.107678	71	-0.580319	0.83106	Inferior temporal gyrus right	negative
F - TS	-0.0967579	0.137541	71	-0.703484	0.762222	Inferior temporal gyrus right	negative
M - TS	-0.0342703	0.136212	71	-0.251596	0.965724	Inferior temporal gyrus right	negative

[truncated: 2 more sheets: RightSupramarginalGlobal, RightSupramarginalNoGlobal]
